# Supplementary material for: 2-Phenyl-5,6,7,8-tetra­hydro­imidazo[2,1-b][1,3]benzo­thia­zole
Source: Acta Crystallogr Sect E Struct Rep Online. 2014 May 17;70(Pt 6):o668. doi: 10.1107/S1600536814010885 (PMC4051062; doi:10.1107/S1600536814010885)
Supplement: Supplementary file 1 [file e-70-0o668-sup1.cif]

##############################################################################
#                                                                            #
# This CIF contains the data in a paper accepted for publication in          #
# Acta Crystallographica Section E. It conforms to the requirements of       #
# Notes for Authors for Acta Crystallographica Section E, and has been       #
# peer reviewed under the auspices of the IUCr Commission on Journals.       #
#                                                                            #
# Full details of the Crystallographic Information File format               #
# are given in the paper "The Crystallographic Information File (CIF):       #
# a New Standard Archive File for Crystallography" by S. R. Hall, F. H.      #
# Allen and I. D. Brown [Acta Cryst. (1991), A47, 655-685].                  #
#                                                                            #
# The current version of the core CIF dictionary is obtainable from          #
# ftp://ftp.iucr.org/pub/cif_core.dic.                                       #
#                                                                            #
# Software is freely available for graphical display of the structure(s)     #
# in this CIF. For information consult the CIF software page                 #
# http://www.iucr.org/resources/cif/software.                                #
#                                                                            #
# This file may be used for bona fide research purposes within the           #
# scientific community so long as proper attribution is given to the journal # 
# article from which it was obtained.                                        #
#                                                                            #
##############################################################################
data_global
_audit_creation_method     'from SHELXL97 CIF and IUCr SHELXL97-template'
_journal_date_recd_electronic     2014-05-05
_journal_date_accepted     2014-05-12
_journal_name_full     'Acta Crystallographica, Section E'
_journal_year     2014
_journal_volume     70
_journal_issue      6
_journal_page_first     o668
_journal_page_last     o668
_journal_paper_category     QO
_journal_paper_doi     10.1107/S1600536814010885
_journal_coeditor_code     RK2428
_publ_contact_author_name     'Alexander S. Bunev'
_publ_contact_author_address
;
Department of Chemistry and Chemical Technology, Togliatti State University,
14 Belorusskaya Street, Togliatti 445667, Russian Federation
;
_publ_contact_author_email     'a.s.bunev@gmail.com'
_publ_contact_author_fax     '+7-8482-54-63-77'
_publ_contact_author_phone     '+7-8482-54-63-77'
_publ_section_title
;
2-Phenyl-5,6,7,8-tetrahydroimidazo[2,1-<i>b</i>][1,3]benzothiazole
;
loop_
    _publ_author_name
    _publ_author_footnote
    _publ_author_address
    'Alexander S. Bunev' .
;
Department of Chemistry and Chemical Technology,
Togliatti State University,
14 Belorusskaya St, Togliatti 445667,
Russian Federation
;
    'Elena V. Sukhonosova' .
;
Department of Organic, Bioorganic and Medicinal Chemistry,
Samara State University,
1 Akademician Pavlov St, Samara 443011,
Russian Federation
;
    'Petr P. Purygin' .
;
Department of Organic, Bioorganic and Medicinal Chemistry,
Samara State University,
1 Akademician Pavlov St, Samara 443011,
Russian Federation
;
    'Ostapenko, Gennady I.' .
;
Department of Chemistry and Chemical Technology,
Togliatti State University,
14 Belorusskaya St, Togliatti 445667,
Russian Federation
;
    'Khrustalev, Victor N.' .
;
X-Ray Structural Centre,
A.N. Nesmeyanov Institute of Organoelement Compounds,
Russian Academy of Sciences,
28 Vavilov Street, B--334, Moscow 119991,
Russian Federation
;
data_I
_audit_creation_method     SHELXL-97
_database_code_depnum_ccdc_archive     'CCDC 1002491'
_chemical_name_systematic
;
 2-Phenyl-5,6,7,8-tetrahydroimidazo[2,1-<i>b</i>][1,3]benzothiazole
;
_chemical_name_common     ?
_chemical_formula_moiety     'C15 H14 N2 S'
_chemical_formula_sum     'C15 H14 N2 S'
_chemical_formula_iupac     'C15 H14 N2 S'
_chemical_formula_weight     254.34
_chemical_melting_point_gt     440
_chemical_melting_point_lt     442
_symmetry_cell_setting     monoclinic
_symmetry_space_group_name_H-M     'P 21/n'
_symmetry_space_group_name_Hall     '-P 2yn'
loop_
    _symmetry_equiv_pos_as_xyz
    'x, y, z'
    '-x+1/2, y+1/2, -z+1/2'
    '-x, -y, -z'
    'x-1/2, -y-1/2, z-1/2'
_cell_length_a     12.523(3)
_cell_length_b     10.699(3)
_cell_length_c     18.930(5)
_cell_angle_alpha     90.00
_cell_angle_beta     102.291(6)
_cell_angle_gamma     90.00
_cell_volume     2478.2(11)
_cell_formula_units_Z     8
_cell_measurement_reflns_used     769
_cell_measurement_theta_min     2.20
_cell_measurement_theta_max     19.40
_cell_measurement_temperature     120(2)
_exptl_crystal_description     'needle'
_exptl_crystal_colour     'colourless'
_exptl_crystal_size_max     0.30
_exptl_crystal_size_mid     0.05
_exptl_crystal_size_min     0.03
_exptl_crystal_density_diffrn     1.363
_exptl_crystal_density_meas     ?
_exptl_crystal_density_method     'not measured'
_exptl_crystal_F_000     1072
_exptl_absorpt_coefficient_mu     0.243
_exptl_absorpt_correction_type     multi-scan
_exptl_absorpt_process_details     '(<i>SADABS</i>; Bruker, 2003)'
_exptl_absorpt_correction_T_min     0.931
_exptl_absorpt_correction_T_max     0.993
_exptl_special_details     ?
_diffrn_ambient_temperature     120(2)
_diffrn_radiation_type     MoK\a
_diffrn_radiation_wavelength     0.71073
_diffrn_radiation_source     'fine-focus sealed tube'
_diffrn_radiation_monochromator     'graphite'
_diffrn_measurement_device_type     'Bruker APEXII CCD'
_diffrn_measurement_method     '\f and \w scans'
_diffrn_detector_area_resol_mean     ?
_diffrn_reflns_number     33479
_diffrn_reflns_av_R_equivalents     0.0681
_diffrn_reflns_av_sigmaI/netI     0.1833
_diffrn_reflns_theta_min     1.79
_diffrn_reflns_theta_max     30.52
_diffrn_reflns_theta_full     30.52
_diffrn_measured_fraction_theta_max     0.999
_diffrn_measured_fraction_theta_full     0.999
_diffrn_reflns_limit_h_min     -17
_diffrn_reflns_limit_h_max     17
_diffrn_reflns_limit_k_min     -15
_diffrn_reflns_limit_k_max     15
_diffrn_reflns_limit_l_min     -27
_diffrn_reflns_limit_l_max     27
_refine_special_details
;
 Refinement of <i>F</i>^2^ against ALL reflections. The weighted
 <i>R</i>--factor w<i>R</i> and goodness of fit <i>S</i> are based on
 <i>F</i>^2^, conventional <i>R</i>--factors <i>R</i> are based on <i>F</i>,
 with <i>F</i> set to zero for negative <i>F</i>^2^. The threshold expression
 of <i>F</i>^2^ > 2\s(<i>F</i>^2^) is used only for calculating
 <i>R</i>--factors(gt) etc. and is not relevant to the choice of reflections
 for refinement. <i>R</i>--factors based on <i>F</i>^2^ are statistically about
 twice as large as those based on <i>F</i>., and <i>R</i>--factors based on ALL
 data will be even larger.
;
_reflns_number_total     7558
_reflns_number_gt     3223
_reflns_threshold_expression     'I>2\s(I)'
_refine_ls_structure_factor_coef     Fsqd
_refine_ls_matrix_type     full
_refine_ls_R_factor_all     0.1849
_refine_ls_R_factor_gt     0.0650
_refine_ls_wR_factor_gt     0.1120
_refine_ls_wR_factor_ref     0.1567
_refine_ls_goodness_of_fit_ref     0.931
_refine_ls_restrained_S_all     0.931
_refine_ls_number_reflns     7558
_refine_ls_number_parameters     325
_refine_ls_number_restraints     0
_refine_ls_hydrogen_treatment     constr
_refine_ls_weighting_scheme     calc
_refine_ls_weighting_details
                 'calc w=1/[\s^2^(Fo^2^)+(0.0349P)^2^] where P=(Fo^2^+2Fc^2^)/3'
_atom_sites_solution_hydrogens     geom
_atom_sites_solution_primary     direct
_atom_sites_solution_secondary     difmap
_refine_ls_shift/su_max     0.000
_refine_ls_shift/su_mean     0.000
_refine_diff_density_max     0.362
_refine_diff_density_min     -0.446
_refine_ls_extinction_method     'none'
_refine_ls_extinction_coef     ?
loop_
    _atom_type_symbol
    _atom_type_description
    _atom_type_scat_dispersion_real
    _atom_type_scat_dispersion_imag
    _atom_type_scat_source
    'C' 'C' 0.0033 0.0016
                         'International Tables Vol C Tables 4.2.6.8 and 6.1.1.4'
    'H' 'H' 0.0000 0.0000
                         'International Tables Vol C Tables 4.2.6.8 and 6.1.1.4'
    'N' 'N' 0.0061 0.0033
                         'International Tables Vol C Tables 4.2.6.8 and 6.1.1.4'
    'S' 'S' 0.1246 0.1234
                         'International Tables Vol C Tables 4.2.6.8 and 6.1.1.4'
_computing_data_collection     '<i>APEX2</i>   (Bruker, 2005)'
_computing_cell_refinement     '<i>SAINT</i>   (Bruker, 2001)'
_computing_data_reduction     '<i>SAINT</i>   (Bruker, 2001)'
_computing_structure_solution     '<i>SHELXTL</i> (Sheldrick, 2008)'
_computing_structure_refinement     '<i>SHELXTL</i> (Sheldrick, 2008)'
_computing_molecular_graphics     '<i>SHELXTL</i> (Sheldrick, 2008)'
_computing_publication_material     '<i>SHELXTL</i> (Sheldrick, 2008)'
loop_
    _atom_site_type_symbol
    _atom_site_label
    _atom_site_fract_x
    _atom_site_fract_y
    _atom_site_fract_z
    _atom_site_U_iso_or_equiv
    _atom_site_adp_type
    _atom_site_calc_flag
    _atom_site_refinement_flags
    _atom_site_occupancy
    _atom_site_symmetry_multiplicity
    _atom_site_disorder_assembly
    _atom_site_disorder_group
    N N1 0.3882(2) 0.6184(2) 0.11553(14) 0.0237(6) Uani d . 1 1 . .
    C C2 0.3823(3) 0.5036(3) 0.14946(16) 0.0212(7) Uani d . 1 1 . .
    C C3 0.4704(3) 0.4301(3) 0.14592(16) 0.0219(7) Uani d . 1 1 . .
    H H3 0.4850 0.3481 0.1647 0.026 Uiso calc R 1 1 . .
    N N4 0.5337(2) 0.5003(2) 0.10923(14) 0.0205(6) Uani d . 1 1 . .
    C C4A 0.6340(3) 0.4902(3) 0.08809(16) 0.0209(7) Uani d . 1 1 . .
    C C5 0.7062(2) 0.3795(3) 0.10652(18) 0.0248(7) Uani d . 1 1 . .
    H H5A 0.6796 0.3105 0.0725 0.030 Uiso calc R 1 1 . .
    H H5B 0.7049 0.3508 0.1560 0.030 Uiso calc R 1 1 . .
    C C6 0.8230(3) 0.4141(3) 0.10196(18) 0.0277(8) Uani d . 1 1 . .
    H H6A 0.8567 0.4646 0.1447 0.033 Uiso calc R 1 1 . .
    H H6B 0.8668 0.3370 0.1024 0.033 Uiso calc R 1 1 . .
    C C7 0.8246(3) 0.4884(3) 0.03323(17) 0.0254(7) Uani d . 1 1 . .
    H H7A 0.7920 0.4368 -0.0093 0.030 Uiso calc R 1 1 . .
    H H7B 0.9014 0.5058 0.0309 0.030 Uiso calc R 1 1 . .
    C C8 0.7619(3) 0.6131(3) 0.02925(17) 0.0255(7) Uani d . 1 1 . .
    H H8A 0.8072 0.6760 0.0605 0.031 Uiso calc R 1 1 . .
    H H8B 0.7463 0.6448 -0.0210 0.031 Uiso calc R 1 1 . .
    C C8A 0.6568(2) 0.5938(3) 0.05377(16) 0.0212(7) Uani d . 1 1 . .
    S S9 0.55424(7) 0.70942(8) 0.04714(5) 0.0253(2) Uani d . 1 1 . .
    C C9A 0.4804(3) 0.6118(3) 0.09283(16) 0.0213(7) Uani d . 1 1 . .
    C C10 0.2878(3) 0.4714(3) 0.18064(17) 0.0229(7) Uani d . 1 1 . .
    C C11 0.2908(3) 0.3708(3) 0.22804(17) 0.0250(7) Uani d . 1 1 . .
    H H11 0.3563 0.3241 0.2426 0.030 Uiso calc R 1 1 . .
    C C12 0.1987(3) 0.3383(3) 0.25409(17) 0.0292(8) Uani d . 1 1 . .
    H H12 0.2018 0.2695 0.2862 0.035 Uiso calc R 1 1 . .
    C C13 0.1024(3) 0.4053(3) 0.23360(18) 0.0297(8) Uani d . 1 1 . .
    H H13 0.0393 0.3822 0.2509 0.036 Uiso calc R 1 1 . .
    C C14 0.0992(3) 0.5066(3) 0.18754(18) 0.0297(8) Uani d . 1 1 . .
    H H14 0.0339 0.5539 0.1737 0.036 Uiso calc R 1 1 . .
    C C15 0.1911(3) 0.5393(3) 0.16149(17) 0.0267(8) Uani d . 1 1 . .
    H H15 0.1879 0.6091 0.1301 0.032 Uiso calc R 1 1 . .
    N N16 -0.1213(2) 0.9124(2) 0.11849(14) 0.0252(6) Uani d . 1 1 . .
    C C17 -0.1096(3) 1.0225(3) 0.15894(17) 0.0224(7) Uani d . 1 1 . .
    C C18 -0.0110(3) 1.0785(3) 0.15889(16) 0.0230(7) Uani d . 1 1 . .
    H H18 0.0156 1.1548 0.1818 0.028 Uiso calc R 1 1 . .
    N N19 0.0414(2) 1.0016(2) 0.11889(14) 0.0218(6) Uani d . 1 1 . .
    C C19A 0.1393(3) 0.9974(3) 0.09439(17) 0.0230(7) Uani d . 1 1 . .
    C C20 0.2241(3) 1.0980(3) 0.11148(17) 0.0260(8) Uani d . 1 1 . .
    H H20A 0.2640 1.0906 0.1624 0.031 Uiso calc R 1 1 . .
    H H20B 0.1887 1.1811 0.1049 0.031 Uiso calc R 1 1 . .
    C C21 0.3034(3) 1.0841(3) 0.06097(18) 0.0278(8) Uani d . 1 1 . .
    H H21A 0.3690 1.1358 0.0793 0.033 Uiso calc R 1 1 . .
    H H21B 0.2683 1.1156 0.0124 0.033 Uiso calc R 1 1 . .
    C C22 0.3384(3) 0.9486(3) 0.05454(18) 0.0282(8) Uani d . 1 1 . .
    H H22A 0.3731 0.9166 0.1031 0.034 Uiso calc R 1 1 . .
    H H22B 0.3934 0.9450 0.0239 0.034 Uiso calc R 1 1 . .
    C C23 0.2406(3) 0.8651(3) 0.02141(17) 0.0252(8) Uani d . 1 1 . .
    H H23A 0.2206 0.8784 -0.0315 0.030 Uiso calc R 1 1 . .
    H H23B 0.2608 0.7761 0.0304 0.030 Uiso calc R 1 1 . .
    C C23A 0.1451(3) 0.8957(3) 0.05424(17) 0.0252(7) Uani d . 1 1 . .
    S S24 0.02778(7) 0.79992(8) 0.04362(5) 0.0269(2) Uani d . 1 1 . .
    C C24A -0.0288(3) 0.9037(3) 0.09640(16) 0.0218(7) Uani d . 1 1 . .
    C C25 -0.1985(3) 1.0704(3) 0.19086(17) 0.0247(7) Uani d . 1 1 . .
    C C26 -0.1767(3) 1.1565(3) 0.24797(17) 0.0266(8) Uani d . 1 1 . .
    H H26 -0.1036 1.1819 0.2669 0.032 Uiso calc R 1 1 . .
    C C27 -0.2608(3) 1.2052(3) 0.27725(17) 0.0284(8) Uani d . 1 1 . .
    H H27 -0.2448 1.2638 0.3158 0.034 Uiso calc R 1 1 . .
    C C28 -0.3676(3) 1.1686(3) 0.25042(18) 0.0309(8) Uani d . 1 1 . .
    H H28 -0.4250 1.2023 0.2704 0.037 Uiso calc R 1 1 . .
    C C29 -0.3911(3) 1.0825(3) 0.19427(19) 0.0320(8) Uani d . 1 1 . .
    H H29 -0.4645 1.0571 0.1760 0.038 Uiso calc R 1 1 . .
    C C30 -0.3071(3) 1.0334(3) 0.16478(18) 0.0288(8) Uani d . 1 1 . .
    H H30 -0.3236 0.9742 0.1266 0.035 Uiso calc R 1 1 . .
loop_
    _atom_site_aniso_label
    _atom_site_aniso_U_11
    _atom_site_aniso_U_22
    _atom_site_aniso_U_33
    _atom_site_aniso_U_12
    _atom_site_aniso_U_13
    _atom_site_aniso_U_23
    N1 0.0236(16) 0.0247(16) 0.0223(15) 0.0008(12) 0.0038(12) 0.0008(11)
    C2 0.0226(18) 0.0226(18) 0.0176(16) -0.0013(13) 0.0027(13) -0.0033(13)
    C3 0.0264(19) 0.0189(17) 0.0217(17) 0.0003(13) 0.0082(14) 0.0012(13)
    N4 0.0203(15) 0.0194(14) 0.0222(15) 0.0007(11) 0.0056(11) -0.0013(11)
    C4A 0.0207(18) 0.0205(17) 0.0207(17) 0.0004(13) 0.0025(13) -0.0032(13)
    C5 0.0242(19) 0.0234(18) 0.0280(19) 0.0038(14) 0.0087(14) 0.0019(14)
    C6 0.0255(19) 0.0277(19) 0.0293(19) 0.0043(15) 0.0041(15) 0.0022(15)
    C7 0.0232(18) 0.0280(19) 0.0267(19) -0.0010(14) 0.0093(14) -0.0037(14)
    C8 0.0258(19) 0.0275(19) 0.0237(18) -0.0024(14) 0.0065(14) 0.0008(14)
    C8A 0.0233(18) 0.0203(17) 0.0194(17) -0.0003(13) 0.0031(13) -0.0019(13)
    S9 0.0254(5) 0.0210(4) 0.0300(5) 0.0024(4) 0.0073(4) 0.0033(4)
    C9A 0.0233(18) 0.0189(17) 0.0208(17) 0.0013(13) 0.0025(13) -0.0038(13)
    C10 0.0221(18) 0.0250(18) 0.0218(17) -0.0025(13) 0.0053(14) -0.0044(13)
    C11 0.0261(19) 0.0234(18) 0.0262(19) 0.0019(14) 0.0071(14) -0.0031(14)
    C12 0.038(2) 0.0266(19) 0.0237(19) -0.0050(15) 0.0087(16) -0.0005(14)
    C13 0.027(2) 0.033(2) 0.031(2) -0.0085(16) 0.0101(15) -0.0087(16)
    C14 0.0192(18) 0.040(2) 0.029(2) 0.0017(15) 0.0030(15) -0.0046(16)
    C15 0.0261(19) 0.033(2) 0.0224(18) -0.0005(15) 0.0074(14) -0.0006(14)
    N16 0.0287(17) 0.0234(15) 0.0229(15) -0.0014(12) 0.0040(12) 0.0014(12)
    C17 0.0249(19) 0.0205(17) 0.0209(17) 0.0003(13) 0.0032(14) 0.0006(13)
    C18 0.0278(19) 0.0188(17) 0.0220(18) 0.0022(14) 0.0038(14) -0.0012(13)
    N19 0.0238(15) 0.0209(14) 0.0201(15) -0.0018(11) 0.0035(11) -0.0012(11)
    C19A 0.0231(18) 0.0224(18) 0.0224(18) 0.0016(14) 0.0026(14) 0.0025(13)
    C20 0.0263(19) 0.0229(18) 0.0274(19) -0.0010(14) 0.0024(14) -0.0018(14)
    C21 0.027(2) 0.0255(19) 0.030(2) -0.0035(15) 0.0035(15) -0.0016(15)
    C22 0.030(2) 0.029(2) 0.0267(19) 0.0067(15) 0.0085(15) 0.0044(14)
    C23 0.031(2) 0.0228(18) 0.0215(18) 0.0062(14) 0.0054(15) 0.0026(13)
    C23A 0.029(2) 0.0241(19) 0.0217(18) 0.0014(14) 0.0037(14) 0.0059(14)
    S24 0.0317(5) 0.0198(4) 0.0286(5) -0.0002(4) 0.0051(4) -0.0023(4)
    C24A 0.0260(19) 0.0176(17) 0.0213(17) -0.0016(13) 0.0037(14) 0.0000(13)
    C25 0.028(2) 0.0225(18) 0.0238(18) 0.0006(14) 0.0050(14) 0.0070(14)
    C26 0.027(2) 0.030(2) 0.0217(18) -0.0011(14) 0.0031(14) 0.0086(14)
    C27 0.036(2) 0.0271(19) 0.0227(18) 0.0041(16) 0.0075(15) 0.0067(15)
    C28 0.033(2) 0.031(2) 0.032(2) 0.0081(16) 0.0136(16) 0.0109(15)
    C29 0.024(2) 0.032(2) 0.039(2) -0.0034(15) 0.0054(16) 0.0086(17)
    C30 0.029(2) 0.030(2) 0.0269(19) -0.0025(15) 0.0032(15) 0.0002(14)
_geom_special_details
;
 All s.u.'s (except the s.u. in the dihedral angle between two l.s. planes)
 are estimated using the full covariance matrix. The cell s.u.'s are taken
 into account individually in the estimation of s.u.'s in distances, angles
 and torsion angles; correlations between s.u.'s in cell parameters are only
 used when they are defined by crystal symmetry. An approximate (isotropic)
 treatment of cell s.u.'s is used for estimating s.u.'s involving l.s. planes.
;
loop_
    _geom_bond_atom_site_label_1
    _geom_bond_atom_site_label_2
    _geom_bond_site_symmetry_2
    _geom_bond_distance
    _geom_bond_publ_flag
    N1 C9A . 1.317(4) ?
    N1 C2 . 1.395(4) ?
    C2 C3 . 1.368(4) ?
    C2 C10 . 1.472(4) ?
    C3 N4 . 1.382(4) ?
    C3 H3 . 0.9500 ?
    N4 C9A . 1.370(4) ?
    N4 C4A . 1.400(4) ?
    C4A C8A . 1.346(4) ?
    C4A C5 . 1.486(4) ?
    C5 C6 . 1.529(4) ?
    C5 H5A . 0.9900 ?
    C5 H5B . 0.9900 ?
    C6 C7 . 1.528(4) ?
    C6 H6A . 0.9900 ?
    C6 H6B . 0.9900 ?
    C7 C8 . 1.542(4) ?
    C7 H7A . 0.9900 ?
    C7 H7B . 0.9900 ?
    C8 C8A . 1.500(4) ?
    C8 H8A . 0.9900 ?
    C8 H8B . 0.9900 ?
    C8A S9 . 1.769(3) ?
    S9 C9A . 1.742(3) ?
    C10 C15 . 1.392(4) ?
    C10 C11 . 1.397(4) ?
    C11 C12 . 1.392(4) ?
    C11 H11 . 0.9500 ?
    C12 C13 . 1.385(5) ?
    C12 H12 . 0.9500 ?
    C13 C14 . 1.386(5) ?
    C13 H13 . 0.9500 ?
    C14 C15 . 1.390(4) ?
    C14 H14 . 0.9500 ?
    C15 H15 . 0.9500 ?
    N16 C24A . 1.316(4) ?
    N16 C17 . 1.395(4) ?
    C17 C18 . 1.373(4) ?
    C17 C25 . 1.468(4) ?
    C18 N19 . 1.376(4) ?
    C18 H18 . 0.9500 ?
    N19 C24A . 1.376(4) ?
    N19 C19A . 1.400(4) ?
    C19A C23A . 1.338(4) ?
    C19A C20 . 1.498(4) ?
    C20 C21 . 1.526(4) ?
    C20 H20A . 0.9900 ?
    C20 H20B . 0.9900 ?
    C21 C22 . 1.527(4) ?
    C21 H21A . 0.9900 ?
    C21 H21B . 0.9900 ?
    C22 C23 . 1.538(4) ?
    C22 H22A . 0.9900 ?
    C22 H22B . 0.9900 ?
    C23 C23A . 1.497(4) ?
    C23 H23A . 0.9900 ?
    C23 H23B . 0.9900 ?
    C23A S24 . 1.767(3) ?
    S24 C24A . 1.742(3) ?
    C25 C30 . 1.401(4) ?
    C25 C26 . 1.402(4) ?
    C26 C27 . 1.392(4) ?
    C26 H26 . 0.9500 ?
    C27 C28 . 1.382(5) ?
    C27 H27 . 0.9500 ?
    C28 C29 . 1.390(5) ?
    C28 H28 . 0.9500 ?
    C29 C30 . 1.395(5) ?
    C29 H29 . 0.9500 ?
    C30 H30 . 0.9500 ?
loop_
    _geom_angle_atom_site_label_1
    _geom_angle_atom_site_label_2
    _geom_angle_atom_site_label_3
    _geom_angle_site_symmetry_1
    _geom_angle_site_symmetry_3
    _geom_angle
    _geom_angle_publ_flag
    C9A N1 C2 . . 103.8(3) ?
    C3 C2 N1 . . 111.2(3) ?
    C3 C2 C10 . . 127.7(3) ?
    N1 C2 C10 . . 121.1(3) ?
    C2 C3 N4 . . 105.5(3) ?
    C2 C3 H3 . . 127.2 ?
    N4 C3 H3 . . 127.2 ?
    C9A N4 C3 . . 106.4(3) ?
    C9A N4 C4A . . 115.2(3) ?
    C3 N4 C4A . . 138.3(3) ?
    C8A C4A N4 . . 111.7(3) ?
    C8A C4A C5 . . 126.0(3) ?
    N4 C4A C5 . . 122.2(3) ?
    C4A C5 C6 . . 109.6(3) ?
    C4A C5 H5A . . 109.7 ?
    C6 C5 H5A . . 109.7 ?
    C4A C5 H5B . . 109.7 ?
    C6 C5 H5B . . 109.7 ?
    H5A C5 H5B . . 108.2 ?
    C7 C6 C5 . . 111.1(3) ?
    C7 C6 H6A . . 109.4 ?
    C5 C6 H6A . . 109.4 ?
    C7 C6 H6B . . 109.4 ?
    C5 C6 H6B . . 109.4 ?
    H6A C6 H6B . . 108.0 ?
    C6 C7 C8 . . 113.1(3) ?
    C6 C7 H7A . . 109.0 ?
    C8 C7 H7A . . 109.0 ?
    C6 C7 H7B . . 109.0 ?
    C8 C7 H7B . . 109.0 ?
    H7A C7 H7B . . 107.8 ?
    C8A C8 C7 . . 109.7(3) ?
    C8A C8 H8A . . 109.7 ?
    C7 C8 H8A . . 109.7 ?
    C8A C8 H8B . . 109.7 ?
    C7 C8 H8B . . 109.7 ?
    H8A C8 H8B . . 108.2 ?
    C4A C8A C8 . . 123.6(3) ?
    C4A C8A S9 . . 112.6(2) ?
    C8 C8A S9 . . 123.6(2) ?
    C9A S9 C8A . . 89.97(15) ?
    N1 C9A N4 . . 113.1(3) ?
    N1 C9A S9 . . 136.4(3) ?
    N4 C9A S9 . . 110.5(2) ?
    C15 C10 C11 . . 118.2(3) ?
    C15 C10 C2 . . 120.2(3) ?
    C11 C10 C2 . . 121.6(3) ?
    C12 C11 C10 . . 120.6(3) ?
    C12 C11 H11 . . 119.7 ?
    C10 C11 H11 . . 119.7 ?
    C13 C12 C11 . . 120.6(3) ?
    C13 C12 H12 . . 119.7 ?
    C11 C12 H12 . . 119.7 ?
    C12 C13 C14 . . 119.2(3) ?
    C12 C13 H13 . . 120.4 ?
    C14 C13 H13 . . 120.4 ?
    C13 C14 C15 . . 120.4(3) ?
    C13 C14 H14 . . 119.8 ?
    C15 C14 H14 . . 119.8 ?
    C14 C15 C10 . . 121.1(3) ?
    C14 C15 H15 . . 119.5 ?
    C10 C15 H15 . . 119.5 ?
    C24A N16 C17 . . 103.7(3) ?
    C18 C17 N16 . . 111.0(3) ?
    C18 C17 C25 . . 127.6(3) ?
    N16 C17 C25 . . 121.3(3) ?
    C17 C18 N19 . . 105.9(3) ?
    C17 C18 H18 . . 127.1 ?
    N19 C18 H18 . . 127.1 ?
    C18 N19 C24A . . 106.1(3) ?
    C18 N19 C19A . . 139.1(3) ?
    C24A N19 C19A . . 114.8(3) ?
    C23A C19A N19 . . 111.8(3) ?
    C23A C19A C20 . . 125.8(3) ?
    N19 C19A C20 . . 122.4(3) ?
    C19A C20 C21 . . 108.7(3) ?
    C19A C20 H20A . . 109.9 ?
    C21 C20 H20A . . 109.9 ?
    C19A C20 H20B . . 109.9 ?
    C21 C20 H20B . . 109.9 ?
    H20A C20 H20B . . 108.3 ?
    C20 C21 C22 . . 112.2(3) ?
    C20 C21 H21A . . 109.2 ?
    C22 C21 H21A . . 109.2 ?
    C20 C21 H21B . . 109.2 ?
    C22 C21 H21B . . 109.2 ?
    H21A C21 H21B . . 107.9 ?
    C21 C22 C23 . . 111.5(3) ?
    C21 C22 H22A . . 109.3 ?
    C23 C22 H22A . . 109.3 ?
    C21 C22 H22B . . 109.3 ?
    C23 C22 H22B . . 109.3 ?
    H22A C22 H22B . . 108.0 ?
    C23A C23 C22 . . 109.9(3) ?
    C23A C23 H23A . . 109.7 ?
    C22 C23 H23A . . 109.7 ?
    C23A C23 H23B . . 109.7 ?
    C22 C23 H23B . . 109.7 ?
    H23A C23 H23B . . 108.2 ?
    C19A C23A C23 . . 124.0(3) ?
    C19A C23A S24 . . 113.1(3) ?
    C23 C23A S24 . . 123.0(2) ?
    C24A S24 C23A . . 89.70(15) ?
    N16 C24A N19 . . 113.3(3) ?
    N16 C24A S24 . . 136.1(3) ?
    N19 C24A S24 . . 110.6(2) ?
    C30 C25 C26 . . 118.2(3) ?
    C30 C25 C17 . . 121.4(3) ?
    C26 C25 C17 . . 120.4(3) ?
    C27 C26 C25 . . 120.9(3) ?
    C27 C26 H26 . . 119.6 ?
    C25 C26 H26 . . 119.6 ?
    C28 C27 C26 . . 120.2(3) ?
    C28 C27 H27 . . 119.9 ?
    C26 C27 H27 . . 119.9 ?
    C27 C28 C29 . . 120.0(3) ?
    C27 C28 H28 . . 120.0 ?
    C29 C28 H28 . . 120.0 ?
    C28 C29 C30 . . 120.1(3) ?
    C28 C29 H29 . . 120.0 ?
    C30 C29 H29 . . 120.0 ?
    C29 C30 C25 . . 120.7(3) ?
    C29 C30 H30 . . 119.6 ?
    C25 C30 H30 . . 119.6 ?
loop_
    _geom_torsion_atom_site_label_1
    _geom_torsion_atom_site_label_2
    _geom_torsion_atom_site_label_3
    _geom_torsion_atom_site_label_4
    _geom_torsion_site_symmetry_1
    _geom_torsion_site_symmetry_2
    _geom_torsion_site_symmetry_3
    _geom_torsion_site_symmetry_4
    _geom_torsion
    _geom_torsion_publ_flag
    C9A N1 C2 C3 . . . . -0.5(3) ?
    C9A N1 C2 C10 . . . . -177.9(3) ?
    N1 C2 C3 N4 . . . . 0.3(4) ?
    C10 C2 C3 N4 . . . . 177.5(3) ?
    C2 C3 N4 C9A . . . . 0.0(3) ?
    C2 C3 N4 C4A . . . . 177.0(3) ?
    C9A N4 C4A C8A . . . . -1.3(4) ?
    C3 N4 C4A C8A . . . . -178.1(3) ?
    C9A N4 C4A C5 . . . . 175.3(3) ?
    C3 N4 C4A C5 . . . . -1.5(6) ?
    C8A C4A C5 C6 . . . . 17.0(4) ?
    N4 C4A C5 C6 . . . . -159.1(3) ?
    C4A C5 C6 C7 . . . . -45.4(4) ?
    C5 C6 C7 C8 . . . . 61.3(4) ?
    C6 C7 C8 C8A . . . . -42.5(4) ?
    N4 C4A C8A C8 . . . . 175.9(3) ?
    C5 C4A C8A C8 . . . . -0.6(5) ?
    N4 C4A C8A S9 . . . . 0.6(3) ?
    C5 C4A C8A S9 . . . . -175.9(3) ?
    C7 C8 C8A C4A . . . . 12.9(4) ?
    C7 C8 C8A S9 . . . . -172.2(2) ?
    C4A C8A S9 C9A . . . . 0.2(3) ?
    C8 C8A S9 C9A . . . . -175.1(3) ?
    C2 N1 C9A N4 . . . . 0.6(3) ?
    C2 N1 C9A S9 . . . . -178.9(3) ?
    C3 N4 C9A N1 . . . . -0.4(4) ?
    C4A N4 C9A N1 . . . . -178.2(3) ?
    C3 N4 C9A S9 . . . . 179.2(2) ?
    C4A N4 C9A S9 . . . . 1.5(3) ?
    C8A S9 C9A N1 . . . . 178.6(4) ?
    C8A S9 C9A N4 . . . . -0.9(2) ?
    C3 C2 C10 C15 . . . . -160.7(3) ?
    N1 C2 C10 C15 . . . . 16.3(5) ?
    C3 C2 C10 C11 . . . . 17.3(5) ?
    N1 C2 C10 C11 . . . . -165.7(3) ?
    C15 C10 C11 C12 . . . . 1.2(5) ?
    C2 C10 C11 C12 . . . . -176.8(3) ?
    C10 C11 C12 C13 . . . . -0.1(5) ?
    C11 C12 C13 C14 . . . . -0.9(5) ?
    C12 C13 C14 C15 . . . . 0.9(5) ?
    C13 C14 C15 C10 . . . . 0.2(5) ?
    C11 C10 C15 C14 . . . . -1.2(5) ?
    C2 C10 C15 C14 . . . . 176.8(3) ?
    C24A N16 C17 C18 . . . . 1.2(4) ?
    C24A N16 C17 C25 . . . . 177.0(3) ?
    N16 C17 C18 N19 . . . . -1.1(4) ?
    C25 C17 C18 N19 . . . . -176.5(3) ?
    C17 C18 N19 C24A . . . . 0.5(3) ?
    C17 C18 N19 C19A . . . . 178.2(3) ?
    C18 N19 C19A C23A . . . . -178.6(3) ?
    C24A N19 C19A C23A . . . . -1.0(4) ?
    C18 N19 C19A C20 . . . . 0.5(6) ?
    C24A N19 C19A C20 . . . . 178.1(3) ?
    C23A C19A C20 C21 . . . . 14.3(4) ?
    N19 C19A C20 C21 . . . . -164.7(3) ?
    C19A C20 C21 C22 . . . . -45.1(4) ?
    C20 C21 C22 C23 . . . . 62.7(4) ?
    C21 C22 C23 C23A . . . . -43.5(4) ?
    N19 C19A C23A C23 . . . . -179.2(3) ?
    C20 C19A C23A C23 . . . . 1.7(5) ?
    N19 C19A C23A S24 . . . . 0.8(4) ?
    C20 C19A C23A S24 . . . . -178.3(2) ?
    C22 C23 C23A C19A . . . . 13.0(4) ?
    C22 C23 C23A S24 . . . . -167.0(2) ?
    C19A C23A S24 C24A . . . . -0.3(3) ?
    C23 C23A S24 C24A . . . . 179.7(3) ?
    C17 N16 C24A N19 . . . . -0.9(3) ?
    C17 N16 C24A S24 . . . . -179.3(3) ?
    C18 N19 C24A N16 . . . . 0.3(4) ?
    C19A N19 C24A N16 . . . . -178.0(3) ?
    C18 N19 C24A S24 . . . . 179.1(2) ?
    C19A N19 C24A S24 . . . . 0.8(3) ?
    C23A S24 C24A N16 . . . . 178.2(4) ?
    C23A S24 C24A N19 . . . . -0.3(2) ?
    C18 C17 C25 C30 . . . . 154.6(3) ?
    N16 C17 C25 C30 . . . . -20.4(5) ?
    C18 C17 C25 C26 . . . . -24.4(5) ?
    N16 C17 C25 C26 . . . . 160.6(3) ?
    C30 C25 C26 C27 . . . . -0.9(5) ?
    C17 C25 C26 C27 . . . . 178.1(3) ?
    C25 C26 C27 C28 . . . . 0.3(5) ?
    C26 C27 C28 C29 . . . . 0.3(5) ?
    C27 C28 C29 C30 . . . . -0.3(5) ?
    C28 C29 C30 C25 . . . . -0.3(5) ?
    C26 C25 C30 C29 . . . . 0.9(5) ?
    C17 C25 C30 C29 . . . . -178.1(3) ?
_iucr_refine_instructions_details
;
TITL I in P2(1)/n
CELL 0.71073  12.5230  10.6990  18.9302  90.000 102.291  90.000
ZERR    8.00   0.0032   0.0028   0.0047   0.000   0.006   0.000
LATT  1
SYMM 0.5-X, 0.5+Y, 0.5-Z
SFAC C H N S
UNIT 120 112 16 8
TEMP -153.0
SIZE 0.03 0.05 0.30
L.S. 12
BOND $H
ACTA
CONF
WGHT    0.034900
FVAR       0.08647
N1    3    0.388196    0.618401    0.115529    11.00000    0.02357    0.02470 =
         0.02232    0.00076    0.00377    0.00075
C2    1    0.382327    0.503586    0.149461    11.00000    0.02259    0.02258 =
         0.01761   -0.00329    0.00273   -0.00135
C3    1    0.470442    0.430118    0.145920    11.00000    0.02637    0.01895 =
         0.02165    0.00122    0.00825    0.00034
AFIX  43
H3    2    0.485033    0.348103    0.164733    11.00000   -1.20000
AFIX   0
N4    3    0.533746    0.500272    0.109232    11.00000    0.02031    0.01938 =
         0.02215   -0.00135    0.00558    0.00067
C4A   1    0.633962    0.490173    0.088093    11.00000    0.02071    0.02051 =
         0.02071   -0.00324    0.00245    0.00037
C5    1    0.706236    0.379531    0.106519    11.00000    0.02422    0.02340 =
         0.02803    0.00189    0.00870    0.00378
AFIX  23
H5A   2    0.679609    0.310487    0.072504    11.00000   -1.20000
H5B   2    0.704907    0.350762    0.156030    11.00000   -1.20000
AFIX   0
C6    1    0.823023    0.414130    0.101963    11.00000    0.02547    0.02774 =
         0.02928    0.00219    0.00415    0.00427
AFIX  23
H6A   2    0.856740    0.464588    0.144748    11.00000   -1.20000
H6B   2    0.866791    0.336975    0.102365    11.00000   -1.20000
AFIX   0
C7    1    0.824629    0.488394    0.033225    11.00000    0.02318    0.02802 =
         0.02670   -0.00374    0.00934   -0.00099
AFIX  23
H7A   2    0.791992    0.436815   -0.009321    11.00000   -1.20000
H7B   2    0.901444    0.505778    0.030880    11.00000   -1.20000
AFIX   0
C8    1    0.761922    0.613105    0.029247    11.00000    0.02581    0.02749 =
         0.02367    0.00082    0.00646   -0.00236
AFIX  23
H8A   2    0.807197    0.675954    0.060460    11.00000   -1.20000
H8B   2    0.746275    0.644772   -0.021044    11.00000   -1.20000
AFIX   0
C8A   1    0.656818    0.593790    0.053770    11.00000    0.02329    0.02032 =
         0.01943   -0.00191    0.00311   -0.00031
S9    4    0.554240    0.709420    0.047137    11.00000    0.02540    0.02101 =
         0.02998    0.00327    0.00725    0.00238
C9A   1    0.480425    0.611767    0.092829    11.00000    0.02327    0.01891 =
         0.02082   -0.00383    0.00249    0.00129
C10   1    0.287785    0.471445    0.180641    11.00000    0.02215    0.02496 =
         0.02182   -0.00442    0.00535   -0.00246
C11   1    0.290788    0.370784    0.228035    11.00000    0.02609    0.02344 =
         0.02619   -0.00314    0.00706    0.00191
AFIX  43
H11   2    0.356303    0.324089    0.242615    11.00000   -1.20000
AFIX   0
C12   1    0.198661    0.338292    0.254086    11.00000    0.03828    0.02658 =
         0.02368   -0.00054    0.00869   -0.00504
AFIX  43
H12   2    0.201832    0.269520    0.286210    11.00000   -1.20000
AFIX   0
C13   1    0.102384    0.405315    0.233602    11.00000    0.02680    0.03331 =
         0.03072   -0.00874    0.01007   -0.00852
AFIX  43
H13   2    0.039320    0.382164    0.250906    11.00000   -1.20000
AFIX   0
C14   1    0.099243    0.506573    0.187542    11.00000    0.01918    0.03963 =
         0.02941   -0.00460    0.00305    0.00165
AFIX  43
H14   2    0.033932    0.553880    0.173710    11.00000   -1.20000
AFIX   0
C15   1    0.191112    0.539269    0.161485    11.00000    0.02613    0.03255 =
         0.02239   -0.00065    0.00744   -0.00053
AFIX  43
H15   2    0.187876    0.609067    0.130080    11.00000   -1.20000
AFIX   0
N16   3   -0.121318    0.912440    0.118486    11.00000    0.02872    0.02344 =
         0.02286    0.00139    0.00399   -0.00141
C17   1   -0.109574    1.022501    0.158937    11.00000    0.02491    0.02050 =
         0.02092    0.00059    0.00316    0.00030
C18   1   -0.010969    1.078529    0.158890    11.00000    0.02775    0.01875 =
         0.02197   -0.00124    0.00385    0.00220
AFIX  43
H18   2    0.015623    1.154763    0.181783    11.00000   -1.20000
AFIX   0
N19   3    0.041436    1.001631    0.118890    11.00000    0.02383    0.02091 =
         0.02009   -0.00120    0.00352   -0.00175
C19A  1    0.139272    0.997405    0.094387    11.00000    0.02307    0.02239 =
         0.02243    0.00247    0.00264    0.00157
C20   1    0.224083    1.097954    0.111482    11.00000    0.02629    0.02286 =
         0.02736   -0.00177    0.00240   -0.00105
AFIX  23
H20A  2    0.264008    1.090583    0.162400    11.00000   -1.20000
H20B  2    0.188747    1.181144    0.104852    11.00000   -1.20000
AFIX   0
C21   1    0.303446    1.084100    0.060970    11.00000    0.02656    0.02547 =
         0.03019   -0.00159    0.00351   -0.00355
AFIX  23
H21A  2    0.369022    1.135850    0.079314    11.00000   -1.20000
H21B  2    0.268272    1.115636    0.012423    11.00000   -1.20000
AFIX   0
C22   1    0.338448    0.948628    0.054541    11.00000    0.02966    0.02937 =
         0.02671    0.00441    0.00850    0.00665
AFIX  23
H22A  2    0.373067    0.916621    0.103086    11.00000   -1.20000
H22B  2    0.393358    0.945007    0.023919    11.00000   -1.20000
AFIX   0
C23   1    0.240590    0.865082    0.021411    11.00000    0.03117    0.02278 =
         0.02147    0.00263    0.00538    0.00616
AFIX  23
H23A  2    0.220618    0.878393   -0.031519    11.00000   -1.20000
H23B  2    0.260757    0.776127    0.030368    11.00000   -1.20000
AFIX   0
C23A  1    0.145096    0.895727    0.054243    11.00000    0.02921    0.02405 =
         0.02165    0.00588    0.00372    0.00140
S24   4    0.027780    0.799924    0.043617    11.00000    0.03166    0.01985 =
         0.02858   -0.00232    0.00514   -0.00017
C24A  1   -0.028803    0.903701    0.096401    11.00000    0.02597    0.01764 =
         0.02126    0.00004    0.00374   -0.00161
C25   1   -0.198541    1.070372    0.190862    11.00000    0.02756    0.02247 =
         0.02383    0.00703    0.00500    0.00058
C26   1   -0.176731    1.156504    0.247967    11.00000    0.02729    0.02988 =
         0.02165    0.00861    0.00308   -0.00111
AFIX  43
H26   2   -0.103557    1.181936    0.266921    11.00000   -1.20000
AFIX   0
C27   1   -0.260848    1.205231    0.277248    11.00000    0.03614    0.02709 =
         0.02267    0.00668    0.00752    0.00406
AFIX  43
H27   2   -0.244828    1.263815    0.315766    11.00000   -1.20000
AFIX   0
C28   1   -0.367642    1.168598    0.250424    11.00000    0.03264    0.03111 =
         0.03196    0.01088    0.01362    0.00812
AFIX  43
H28   2   -0.424959    1.202251    0.270355    11.00000   -1.20000
AFIX   0
C29   1   -0.391103    1.082497    0.194275    11.00000    0.02354    0.03240 =
         0.03950    0.00864    0.00540   -0.00338
AFIX  43
H29   2   -0.464459    1.057064    0.175968    11.00000   -1.20000
AFIX   0
C30   1   -0.307088    1.033393    0.164777    11.00000    0.02862    0.02966 =
         0.02694    0.00019    0.00316   -0.00251
AFIX  43
H30   2   -0.323646    0.974234    0.126584    11.00000   -1.20000
HKLF 4
REM I in P2(1)/n
REM R1 =  0.0650 for   3223 Fo > 4sig(Fo)  and  0.1849 for all   7558 data
REM    325 parameters refined using      0 restraints
END
WGHT      0.0349      0.0000
REM Highest difference peak  0.362,  deepest hole -0.446,  1-sigma level  0.083
Q1    1   0.0178  1.0403  0.1436  11.00000  0.05    0.36
Q2    1   0.1171  0.4202  0.1901  11.00000  0.05    0.36
Q3    1   0.3542  0.9005  0.1481  11.00000  0.05    0.35
Q4    1   0.2414  0.5084  0.2007  11.00000  0.05    0.32
Q5    1   0.0788  0.6982  0.0521  11.00000  0.05    0.31
Q6    1   0.7414  0.5619 -0.0875  11.00000  0.05    0.31
Q7    1   0.0190  0.6698  0.1519  11.00000  0.05    0.31
Q8    1   0.3834  1.1794  0.1098  11.00000  0.05    0.31
Q9    1   0.0805  0.7546  0.0953  11.00000  0.05    0.30
Q10   1   0.3129  0.4259  0.2069  11.00000  0.05    0.30
Q11   1  -0.3453  1.0368  0.1966  11.00000  0.05    0.30
Q12   1   0.1019  1.3274  0.0993  11.00000  0.05    0.30
Q13   1   0.6640  0.2743  0.0115  11.00000  0.05    0.29
Q14   1   0.3227  1.2386  0.0218  11.00000  0.05    0.29
Q15   1   0.4193  0.2327  0.1700  11.00000  0.05    0.28
Q16   1   0.5008  0.6626  0.1604  11.00000  0.05    0.28
Q17   1   0.3235  1.0832  0.2081  11.00000  0.05    0.28
Q18   1   0.3413  0.6826  0.1040  11.00000  0.05    0.28
Q19   1   0.0014  0.8504  0.0864  11.00000  0.05    0.28
Q20   1   0.7824  0.7003  0.0753  11.00000  0.05    0.27
;
