# Supplementary material for: 2-Phenyl-5,6,7,8-tetra­hydro­imidazo[2,1-b][1,3]benzo­thia­zole
Source: Acta Crystallogr Sect E Struct Rep Online. 2014 May 17;70(Pt 6):o668. doi: 10.1107/S1600536814010885 (PMC4051062; doi:10.1107/S1600536814010885)
Supplement: Supplementary file 2 [file e-70-0o668-Isup2.hkl]

# 
# h,k,l, Fc-squared, Fo-squared, sigma(Fo-squared) and status flag 
# 
data_I
_shelx_title ' Bun19 in P2(1)/n' 
_shelx_refln_list_code          4 
_shelx_F_calc_maximum      367.49 
_exptl_crystal_F_000      1072.00 
_reflns_d_resolution_high  0.6997 
 
loop_ 
 _symmetry_equiv_pos_as_xyz 
 'x, y, z' 
 '-x+1/2, y+1/2, -z+1/2' 
 '-x, -y, -z' 
 'x-1/2, -y-1/2, z-1/2' 
 
_cell_length_a    12.5230 
_cell_length_b    10.6990 
_cell_length_c    18.9302 
_cell_angle_alpha  90.000 
_cell_angle_beta  102.291 
_cell_angle_gamma  90.000 
 
_shelx_F_squared_multiplier     1.000 
 
loop_ 
 _refln_index_h 
 _refln_index_k 
 _refln_index_l 
 _refln_F_squared_calc 
 _refln_F_squared_meas 
 _refln_F_squared_sigma 
 _refln_observed_status 
   2   0   0     3285.73     3101.51    151.55 o 
   4   0   0      537.50      380.70     68.78 o 
   6   0   0     2516.64     2808.46    194.13 o 
   8   0   0       37.61       69.67     67.64 o 
  10   0   0        9.04       47.33     68.76 o 
  12   0   0     2714.31     2046.99    238.68 o 
  14   0   0     1071.22     1190.49    198.33 o 
  16   0   0       17.12       14.23    106.06 o 
   1   1   0    29294.15    28030.62    653.08 o 
   2   1   0      437.34      402.93     31.90 o 
   3   1   0     7854.05     7793.37    183.61 o 
   4   1   0     1321.13     1359.86     46.73 o 
   5   1   0      573.27      596.76     53.26 o 
   6   1   0     5276.90     5155.21    171.17 o 
   7   1   0     1157.66     1160.99     85.33 o 
   8   1   0     3264.22     3140.72    162.04 o 
   9   1   0      509.28      457.22     82.63 o 
  10   1   0      125.38      171.46     59.75 o 
  11   1   0     3271.08     2791.94    239.79 o 
  12   1   0       16.30       16.89     70.71 o 
  13   1   0       85.10       55.74     63.73 o 
  14   1   0       25.90      -34.67     61.53 o 
  15   1   0        7.58       -7.12     65.85 o 
  16   1   0        0.57      -67.82     71.19 o 
  17   1   0      159.92       58.40     92.47 o 
   0   2   0    46790.15    44302.75   1780.88 o 
   1   2   0    10353.10    10142.65    228.46 o 
   2   2   0     2169.26     2065.99     68.78 o 
   3   2   0      242.00      234.15     28.36 o 
   4   2   0     7847.00     7921.23    210.58 o 
   5   2   0     1068.09      982.52     51.69 o 
   6   2   0     1543.45     1640.28     86.61 o 
   7   2   0      197.99      165.84     34.09 o 
   8   2   0      334.41      340.92     47.65 o 
   9   2   0      648.27      698.85     72.29 o 
  10   2   0     1368.59     1290.51    154.25 o 
  11   2   0      186.03      169.64     71.69 o 
  12   2   0       79.72      -14.56     58.24 o 
  13   2   0       10.12       -5.65     58.56 o 
  14   2   0       78.25        9.30     65.28 o 
  15   2   0        0.08       38.69     71.27 o 
  16   2   0       32.47      -86.29     86.29 o 
  17   2   0       15.38      -75.94     95.56 o 
   1   3   0     2003.77     2018.69     58.59 o 
   2   3   0     1218.81     1240.91     58.38 o 
   3   3   0       81.56       82.83     24.48 o 
   4   3   0    12713.33    12842.17    328.07 o 
   5   3   0     2769.20     2785.92     98.44 o 
   6   3   0       48.72       95.18     26.45 o 
   7   3   0      501.87      574.65     47.83 o 
   8   3   0        9.74       -4.03     21.08 o 
   9   3   0      807.19      807.68     76.39 o 
  10   3   0      930.02     1074.52    118.02 o 
  11   3   0      523.23      547.22    108.11 o 
  12   3   0        4.86      -43.61     43.61 o 
  13   3   0        3.12      -15.60     57.54 o 
  14   3   0        8.50      -28.98     63.51 o 
  15   3   0      103.37       63.00     77.02 o 
  16   3   0      194.02      277.41    122.01 o 
  17   3   0        8.89      -83.98     83.98 o 
   0   4   0      752.22      927.74    101.20 o 
   1   4   0     2767.81     2605.08    113.32 o 
   2   4   0     6386.59     6236.46    171.05 o 
   3   4   0      193.50      155.34     29.05 o 
   4   4   0      593.55      662.05     51.11 o 
   5   4   0     3124.43     3280.11    114.80 o 
   6   4   0       11.53      -10.71     26.62 o 
   7   4   0     1613.30     1501.87     81.28 o 
   8   4   0      579.72      676.27     57.53 o 
   9   4   0      417.38      389.84     45.67 o 
  10   4   0      563.21      785.49     79.38 o 
  11   4   0       28.49       29.48     55.00 o 
  12   4   0      186.64       80.53     68.43 o 
  13   4   0       42.19      -58.24     87.65 o 
  14   4   0       45.73      -27.10    104.63 o 
  15   4   0      195.35      190.28    144.79 o 
  16   4   0        4.53      -84.75     84.75 o 
   1   5   0     3488.83     3435.93    121.42 o 
   2   5   0      595.17      702.08     78.54 o 
   3   5   0     3337.90     3373.68    113.26 o 
   4   5   0        0.11      -11.79     22.94 o 
   5   5   0      479.64      689.60     58.25 o 
   6   5   0      964.71     1177.19     84.77 o 
   7   5   0      100.21      126.99     41.57 o 
   8   5   0        7.59       18.71     45.86 o 
   9   5   0      888.25      963.13     72.51 o 
  10   5   0       36.48       73.12     46.68 o 
  11   5   0      647.36      684.88    102.24 o 
  12   5   0      111.04      138.68     69.88 o 
  13   5   0      580.75      570.76    104.78 o 
  14   5   0       96.63      -20.04     77.22 o 
  15   5   0       25.24       -6.59     73.84 o 
  16   5   0       31.69      -51.63    115.25 o 
   0   6   0       45.11      121.19     64.87 o 
   1   6   0      825.28      763.89     95.35 o 
   2   6   0       72.55      125.92     34.37 o 
   3   6   0     2886.62     3020.99    148.60 o 
   4   6   0      235.93      269.77     41.34 o 
   5   6   0     3271.52     3516.02    128.29 o 
   6   6   0        0.28       38.65     41.67 o 
   7   6   0     1647.26     1624.31     98.39 o 
   8   6   0        5.48      -32.09     33.30 o 
   9   6   0      352.50      445.62     71.78 o 
  10   6   0      113.31      -13.30     45.20 o 
  11   6   0      635.70      730.84    105.20 o 
  12   6   0      183.14      172.07     74.33 o 
  13   6   0       18.79       40.47     70.99 o 
  14   6   0       15.40        1.51     75.98 o 
  15   6   0        0.02      -43.34     96.14 o 
  16   6   0        3.88        0.02     84.31 o 
   1   7   0      621.95      493.63     70.66 o 
   2   7   0      461.59      550.79     54.49 o 
   3   7   0     3220.82     3024.40    129.45 o 
   4   7   0     1556.99     1597.40     85.25 o 
   5   7   0      177.59      165.44     43.33 o 
   6   7   0      497.78      474.63     59.85 o 
   7   7   0       15.48      -17.34     35.81 o 
   8   7   0       79.37       34.85     49.04 o 
   9   7   0      509.63      560.43     67.26 o 
  10   7   0      781.94      745.50     92.12 o 
  11   7   0       11.83      -53.08     53.08 o 
  12   7   0      473.55      523.35    106.76 o 
  13   7   0        0.16       14.78     86.29 o 
  14   7   0       28.87      -27.64     70.68 o 
  15   7   0        1.35      -76.26     76.26 o 
   0   8   0      127.31      110.16     74.32 o 
   1   8   0      153.56      147.00     59.77 o 
   2   8   0      740.73      844.23     63.79 o 
   3   8   0     1527.23     1468.94     97.21 o 
   4   8   0      456.72      442.58     61.57 o 
   5   8   0      685.03      682.02     63.32 o 
   6   8   0      399.57      418.36     56.60 o 
   7   8   0      130.61      104.40     61.71 o 
   8   8   0      510.31      445.99     63.70 o 
   9   8   0      369.01      404.94     78.31 o 
  10   8   0       11.70      -50.51     50.51 o 
  11   8   0      299.37      271.54     70.79 o 
  12   8   0       20.35      -71.82     71.82 o 
  13   8   0        1.79      -76.90     76.90 o 
  14   8   0        2.35       47.24     82.82 o 
   1   9   0     3955.99     3686.87    267.38 o 
   2   9   0       76.17       86.02     53.74 o 
   3   9   0        5.31       68.21     51.35 o 
   4   9   0      331.68      322.18     74.51 o 
   5   9   0       13.00      -52.84     52.84 o 
   6   9   0     1144.62     1225.19    104.63 o 
   7   9   0       83.96       19.18     45.39 o 
   8   9   0     1772.64     1816.79    132.47 o 
   9   9   0       44.81      -32.03     45.87 o 
  10   9   0        3.13      -80.89     80.89 o 
  11   9   0      916.21     1019.21    128.05 o 
  12   9   0       23.17      -75.66     75.66 o 
  13   9   0      134.42      197.30    125.00 o 
  14   9   0       25.59      -98.22     98.22 o 
   0  10   0     8505.25     8560.95    476.59 o 
   1  10   0       24.87       21.64     51.67 o 
   2  10   0     2232.23     2038.58    158.60 o 
   3  10   0      138.32      208.26     70.30 o 
   4  10   0       67.61       67.93     69.11 o 
   5  10   0      371.49      363.04     79.99 o 
   6  10   0        2.60       37.33     63.90 o 
   7  10   0       30.34       70.61     51.89 o 
   8  10   0      217.31      276.02    106.56 o 
   9  10   0        5.48      -13.41     50.76 o 
  10  10   0      389.71      615.68    120.31 o 
  11  10   0      201.34      258.52    106.96 o 
  12  10   0      351.01      598.23    157.87 o 
  13  10   0       94.28       16.91     99.93 o 
   1  11   0      483.56      363.71    109.07 o 
   2  11   0      252.90      230.43     77.29 o 
   3  11   0       84.92       68.41     88.61 o 
   4  11   0      547.83      806.99    110.91 o 
   5  11   0       54.09        7.85     53.49 o 
   6  11   0       48.30       29.43     51.87 o 
   7  11   0      768.13      726.47    107.21 o 
   8  11   0      166.73      145.83    101.82 o 
   9  11   0       17.22       29.16     63.71 o 
  10  11   0        5.20        2.18    102.34 o 
  11  11   0      222.85      321.01    102.22 o 
  12  11   0       37.47       22.00     94.01 o 
   0  12   0        1.84      -29.26     72.07 o 
   1  12   0       64.27      -18.67     59.07 o 
   2  12   0       21.17       54.94     81.44 o 
   3  12   0       18.92      -47.18     49.31 o 
   4  12   0      929.71     1481.56    292.67 o 
   5  12   0        6.21      -52.47     52.47 o 
   6  12   0      237.17      199.97     78.12 o 
   7  12   0       45.40       14.84     61.43 o 
   8  12   0      153.13      300.61     86.45 o 
   9  12   0       15.49       54.77     79.32 o 
  10  12   0       80.54      215.61    105.63 o 
   1  13   0       12.84      -41.12     61.49 o 
   2  13   0      119.75      128.00    109.77 o 
   3  13   0       19.51       82.74     76.71 o 
   4  13   0      650.17      699.68    118.07 o 
   5  13   0        2.60      -59.31     63.24 o 
   6  13   0      485.33      650.69    115.66 o 
   7  13   0       41.70       56.65     68.97 o 
   8  13   0       26.24       -2.45     67.61 o 
   9  13   0       22.08       79.86     90.70 o 
   0  14   0      525.65      591.28    167.29 o 
   1  14   0       48.80       71.05     72.01 o 
   2  14   0      390.64      315.85    107.38 o 
   3  14   0        1.28       25.99     77.39 o 
   4  14   0       35.68      -15.81     85.14 o 
   5  14   0      321.46      424.22    101.76 o 
   6  14   0        4.04        4.29     69.43 o 
   7  14   0      177.49      155.86     88.69 o 
   1  15   0      606.88      797.95    132.55 o 
   2  15   0      147.58      110.22     74.48 o 
   3  15   0      111.86      183.93     83.82 o 
 -17   0   1      117.81       74.37    127.66 o 
 -15   0   1       24.23        2.95    117.70 o 
 -13   0   1       24.82      -21.23     76.80 o 
 -11   0   1      737.18      890.27    151.89 o 
  -9   0   1      298.38      315.70     92.23 o 
  -7   0   1      524.34      401.62     86.80 o 
  -5   0   1     3406.02     3096.96    280.74 o 
  -3   0   1       57.20       42.61     23.95 o 
  -1   0   1       28.14        3.09      5.61 o 
   1   0   1       86.05       81.27     10.91 o 
   3   0   1      154.51      147.05     22.81 o 
   5   0   1       19.36       17.87     47.18 o 
   7   0   1      821.13      723.00    143.11 o 
   9   0   1      820.60      935.89    140.84 o 
  11   0   1      201.88      311.95    122.38 o 
  13   0   1       35.40      -69.55     69.55 o 
  15   0   1     1147.76      911.37    297.59 o 
  17   0   1       24.65      -97.08     97.08 o 
 -17   1   1      222.96      160.25    113.90 o 
 -16   1   1       13.60       12.29     74.91 o 
 -15   1   1      164.41      141.86     80.31 o 
 -14   1   1       35.96      -26.43     58.49 o 
 -13   1   1      733.27      739.09    107.51 o 
 -12   1   1      314.78      233.71     72.90 o 
 -11   1   1     2019.08     1716.15    144.32 o 
 -10   1   1      197.28      219.91     68.34 o 
  -9   1   1        0.30      -41.26     41.26 o 
  -8   1   1      446.21      438.62     51.62 o 
  -7   1   1        3.58      -22.25     22.25 o 
  -6   1   1       43.53       26.75     21.33 o 
  -5   1   1      845.04      864.67     77.24 o 
  -4   1   1        7.02       16.26     28.78 o 
  -3   1   1       57.31       74.57     18.05 o 
  -2   1   1      103.83       79.85     14.29 o 
  -1   1   1      147.52      142.00     13.09 o 
   0   1   1       58.99       23.73      7.46 o 
   1   1   1       33.04        6.63     10.56 o 
   2   1   1      377.76      380.69     25.93 o 
   3   1   1        9.29       15.16     15.63 o 
   4   1   1       90.66       92.72     19.32 o 
   5   1   1      610.60      683.50     46.42 o 
   6   1   1        8.80      -11.98     18.59 o 
   7   1   1      183.31      210.00     50.96 o 
   8   1   1      116.54      196.89     54.17 o 
   9   1   1      910.32      839.75     96.15 o 
  10   1   1      345.97      221.23     71.56 o 
  11   1   1      185.74      192.87     68.14 o 
  12   1   1       99.66       45.58     61.85 o 
  13   1   1      612.42      702.52    110.24 o 
  14   1   1       25.51      -17.69     63.10 o 
  15   1   1      184.39      255.99     82.88 o 
  16   1   1        0.51       18.56    102.70 o 
  17   1   1        1.06      -95.80    100.39 o 
 -17   2   1      117.28       43.04     84.09 o 
 -16   2   1      455.85      463.11    111.78 o 
 -15   2   1       42.16       15.61     68.34 o 
 -14   2   1       20.58       16.27     56.77 o 
 -13   2   1       12.94       -4.30     58.62 o 
 -12   2   1      468.09      305.52     79.62 o 
 -11   2   1      180.59       37.46     57.11 o 
 -10   2   1      689.38      684.62    100.53 o 
  -9   2   1      498.48      542.42     59.13 o 
  -8   2   1       17.37      -26.90     26.90 o 
  -7   2   1     2232.22     2172.38     98.14 o 
  -6   2   1        7.58       30.74     34.79 o 
  -5   2   1       60.34       37.52     26.32 o 
  -4   2   1      210.31      206.97     30.41 o 
  -3   2   1       95.61      114.70     23.15 o 
  -2   2   1      383.27      378.04     27.71 o 
  -1   2   1     2231.84     1957.38     59.13 o 
   0   2   1      918.65      907.51     28.09 o 
   1   2   1      803.40      820.05     38.82 o 
   2   2   1      173.07      157.29     25.36 o 
   3   2   1      547.17      571.92     38.76 o 
   4   2   1        1.71       -5.04     18.07 o 
   5   2   1     1957.57     1942.28    115.08 o 
   6   2   1       97.84       57.89     19.74 o 
   7   2   1      183.11      124.04     51.26 o 
   8   2   1      437.64      423.34     48.45 o 
   9   2   1      542.60      494.76     56.86 o 
  10   2   1      631.81      376.93     79.80 o 
  11   2   1       91.50       22.07     57.49 o 
  12   2   1        9.47        7.24     63.95 o 
  13   2   1      100.20      120.42     81.26 o 
  14   2   1      139.65      171.70     77.52 o 
  15   2   1       96.38       32.76    107.72 o 
  16   2   1        0.41       -9.09     80.28 o 
  17   2   1      426.25      429.39    121.99 o 
 -17   3   1       19.67      -68.76     68.76 o 
 -16   3   1       60.68      113.42     84.66 o 
 -15   3   1      469.85      438.06    107.97 o 
 -14   3   1        1.15      -52.94     52.94 o 
 -13   3   1        1.56       45.59     68.53 o 
 -12   3   1       29.40       16.28     90.54 o 
 -11   3   1       11.88      -25.14     46.23 o 
 -10   3   1      805.86      767.63    111.92 o 
  -9   3   1      290.87      279.72     53.16 o 
  -8   3   1      342.46      357.63     38.83 o 
  -7   3   1      516.99      506.98     45.82 o 
  -6   3   1       39.53       99.13     26.94 o 
  -5   3   1      604.04      681.70     52.87 o 
  -4   3   1     2344.28     2247.62     84.21 o 
  -3   3   1     1412.13     1471.65     66.50 o 
  -2   3   1       94.04       86.33     21.59 o 
  -1   3   1      827.66      794.49     65.94 o 
   0   3   1      176.01      191.03     13.22 o 
   1   3   1      771.55      789.91     49.15 o 
   2   3   1        1.93        3.54     20.38 o 
   3   3   1      486.91      510.66     40.44 o 
   4   3   1       42.87       38.51     27.22 o 
   5   3   1      270.82      259.44     34.63 o 
   6   3   1     1999.23     2086.65     87.60 o 
   7   3   1      160.50      180.32     36.49 o 
   8   3   1      636.18      726.25     59.22 o 
   9   3   1      525.78      604.93     93.80 o 
  10   3   1       67.56      115.39     61.36 o 
  11   3   1      776.29      642.70     99.46 o 
  12   3   1        9.32      -45.01     51.31 o 
  13   3   1      419.18      519.62    101.26 o 
  14   3   1      443.66      428.12     99.61 o 
  15   3   1       14.38       43.18     73.84 o 
  16   3   1      108.60       -8.40    100.77 o 
 -16   4   1        0.30      -49.66     66.18 o 
 -15   4   1       13.77      -31.73     74.63 o 
 -14   4   1      505.21      566.05    106.26 o 
 -13   4   1       51.90      -68.53     68.53 o 
 -12   4   1      721.48      858.08    128.19 o 
 -11   4   1      515.26      524.62    114.48 o 
 -10   4   1       95.53       16.26     41.50 o 
  -9   4   1       16.61       34.74     28.59 o 
  -8   4   1      979.15      910.68     78.43 o 
  -7   4   1      258.65      296.89     78.46 o 
  -6   4   1        8.32       52.92     30.70 o 
  -5   4   1      308.29      363.94     43.05 o 
  -4   4   1     2298.49     2417.95     93.67 o 
  -3   4   1       36.85       39.05     25.26 o 
  -2   4   1     1452.20     1549.39     79.26 o 
  -1   4   1        0.27        0.77     10.88 o 
   0   4   1        4.04        8.01     21.13 o 
   1   4   1       40.15       35.11     15.43 o 
   2   4   1      306.90      390.52     35.22 o 
   3   4   1      241.19      259.62     34.00 o 
   4   4   1        0.17       13.94     23.94 o 
   5   4   1      444.84      423.33     43.79 o 
   6   4   1      379.47      410.39     49.21 o 
   7   4   1       47.99       35.85     31.76 o 
   8   4   1      323.75      409.55     45.27 o 
   9   4   1       22.51       -7.31     51.30 o 
  10   4   1     1993.10     1996.60    119.40 o 
  11   4   1      486.75      246.12     78.25 o 
  12   4   1      360.54      529.08     95.95 o 
  13   4   1      112.62      102.41     71.75 o 
  14   4   1      477.60      389.76    108.27 o 
  15   4   1        7.58      -67.49     67.49 o 
  16   4   1        2.82      -14.64     70.99 o 
 -16   5   1       52.83      143.02     98.95 o 
 -15   5   1        4.48       91.15    115.12 o 
 -14   5   1       86.29      -10.30     73.94 o 
 -13   5   1      317.31      186.95    102.51 o 
 -12   5   1       68.17      -20.19     68.15 o 
 -11   5   1       93.61       99.77     66.05 o 
 -10   5   1      342.95      335.35     81.49 o 
  -9   5   1       21.31      -13.67     29.58 o 
  -8   5   1      619.42      793.82     66.50 o 
  -7   5   1       88.48      161.13     39.82 o 
  -6   5   1      761.82      761.83     63.17 o 
  -5   5   1     1490.36     1668.17     88.66 o 
  -4   5   1       85.36       28.79     31.80 o 
  -3   5   1        0.08       -4.92     24.17 o 
  -2   5   1      376.87      414.08     37.51 o 
  -1   5   1        2.36      -30.85     30.85 o 
   0   5   1      768.71      785.64     58.66 o 
   1   5   1      250.92      229.96     33.57 o 
   2   5   1       41.01       25.56     18.74 o 
   3   5   1      121.19      106.96     52.30 o 
   4   5   1     1332.42     1309.21     86.33 o 
   5   5   1      252.17      282.91     45.46 o 
   6   5   1      427.13      374.87     49.06 o 
   7   5   1        2.68      -28.47     28.47 o 
   8   5   1       73.52       87.26     35.41 o 
   9   5   1       62.81       84.18     40.99 o 
  10   5   1        0.06      -18.95     39.76 o 
  11   5   1       26.01      124.74     65.63 o 
  12   5   1       75.63       55.54     69.55 o 
  13   5   1        8.23     -114.67    114.67 o 
  14   5   1       40.48       54.51     69.31 o 
  15   5   1        6.80       -7.63     70.98 o 
  16   5   1      448.11      459.81    112.16 o 
 -16   6   1      285.76      208.15    149.04 o 
 -15   6   1       36.38      -61.52     74.13 o 
 -14   6   1      166.95       83.46     84.40 o 
 -13   6   1       10.97      -48.10     59.18 o 
 -12   6   1      172.76       36.92     99.04 o 
 -11   6   1      265.19      232.40     62.80 o 
 -10   6   1      561.40      612.96     89.84 o 
  -9   6   1      319.27      350.69     73.10 o 
  -8   6   1        6.05       30.62     34.59 o 
  -7   6   1        6.14      -30.33     30.33 o 
  -6   6   1      713.20      633.73     61.37 o 
  -5   6   1       48.13       82.24     32.80 o 
  -4   6   1      100.37      164.33     36.04 o 
  -3   6   1       11.00       37.83     32.70 o 
  -2   6   1     2958.58     3073.43    127.05 o 
  -1   6   1      407.26      406.31     60.33 o 
   0   6   1      872.33      982.63     87.92 o 
   1   6   1        0.10       13.17     23.00 o 
   2   6   1      219.97      270.73     55.16 o 
   3   6   1        7.75        8.93     24.99 o 
   4   6   1       23.76       37.89     29.91 o 
   5   6   1        0.41        1.50     29.23 o 
   6   6   1        9.62      -18.82     31.53 o 
   7   6   1        2.57      -30.46     30.46 o 
   8   6   1      691.64      915.51     75.29 o 
   9   6   1       55.97       19.52     34.82 o 
  10   6   1       73.64      222.77     65.60 o 
  11   6   1        6.58      -51.97     51.97 o 
  12   6   1      618.79      718.21    115.63 o 
  13   6   1        1.28      -60.60     60.60 o 
  14   6   1      161.96       54.27     79.56 o 
  15   6   1       19.81      -71.58     71.58 o 
 -15   7   1        1.47      -74.06     74.06 o 
 -14   7   1       15.64      -35.23     79.92 o 
 -13   7   1       43.84      -36.01     70.49 o 
 -12   7   1       10.05      -15.55     61.64 o 
 -11   7   1       18.14      -43.58     43.58 o 
 -10   7   1      750.28      757.21    121.73 o 
  -9   7   1        9.83       10.89     36.56 o 
  -8   7   1      645.88      760.04     74.74 o 
  -7   7   1       49.24      -43.37     43.37 o 
  -6   7   1      656.25      615.51     95.54 o 
  -5   7   1       32.36       10.30     35.43 o 
  -4   7   1       14.05       39.70     34.75 o 
  -3   7   1        2.41       33.17     27.72 o 
  -2   7   1      131.57      209.04     39.29 o 
  -1   7   1      101.48      134.44     51.12 o 
   0   7   1      783.90      805.18     86.48 o 
   1   7   1     1089.63     1094.62     65.32 o 
   2   7   1       88.29      145.42     36.94 o 
   3   7   1        0.53       -5.36     18.55 o 
   4   7   1        1.76        0.08     28.62 o 
   5   7   1       44.83       57.56     43.87 o 
   6   7   1      587.59      517.73     76.48 o 
   7   7   1      119.24      162.42     45.53 o 
   8   7   1      395.90      442.47     60.01 o 
   9   7   1      260.01      225.89     65.60 o 
  10   7   1      928.10     1062.05    101.60 o 
  11   7   1       20.02      -14.90     57.34 o 
  12   7   1      167.86      105.29    153.09 o 
  13   7   1       85.13     -114.06    143.44 o 
  14   7   1      326.64      414.79    133.54 o 
  15   7   1        0.98      -73.00     73.00 o 
 -15   8   1       32.97      -34.77    207.31 o 
 -14   8   1      507.44      525.54    148.51 o 
 -13   8   1       35.26      -37.95     85.20 o 
 -12   8   1      308.46      255.67     93.95 o 
 -11   8   1        0.02      -29.63     60.97 o 
 -10   8   1        0.31      -38.46     38.46 o 
  -9   8   1      439.54      398.11     64.36 o 
  -8   8   1        0.41       -3.00     36.53 o 
  -7   8   1      825.34      727.73     73.33 o 
  -6   8   1       12.80      -13.09     41.83 o 
  -5   8   1      266.56      262.18     46.14 o 
  -4   8   1        3.69      -19.16     38.69 o 
  -3   8   1       69.91       54.03     40.45 o 
  -2   8   1      600.06      510.88     80.81 o 
  -1   8   1      118.01       61.34     51.12 o 
   0   8   1        2.85       -1.88     42.97 o 
   1   8   1     1197.22     1189.82    109.36 o 
   2   8   1        0.02       20.22     27.71 o 
   3   8   1      735.00      641.50     66.59 o 
   4   8   1     2082.89     1992.99    116.20 o 
   5   8   1       43.68       -3.10     33.47 o 
   6   8   1      263.88      266.50     47.67 o 
   7   8   1       17.71       23.56     39.18 o 
   8   8   1        7.75        9.28     37.17 o 
   9   8   1      316.08      436.03     65.15 o 
  10   8   1      103.90       23.36     59.86 o 
  11   8   1       80.01      -44.04     66.69 o 
  12   8   1      282.86      508.67    130.21 o 
  13   8   1      217.40      292.55    146.68 o 
  14   8   1       19.48       16.76     92.12 o 
 -14   9   1       10.06      -97.65     97.65 o 
 -13   9   1      273.39      465.75    125.26 o 
 -12   9   1        1.18      -32.75    114.59 o 
 -11   9   1      170.08      153.82     71.42 o 
 -10   9   1        0.05        1.78     65.12 o 
  -9   9   1       47.79      -43.51     43.51 o 
  -8   9   1       61.31       55.61     47.03 o 
  -7   9   1       79.99      105.43     48.78 o 
  -6   9   1      198.03      164.14     52.81 o 
  -5   9   1      505.56      604.84     76.33 o 
  -4   9   1      223.73      104.99     57.31 o 
  -3   9   1      216.80      132.48     58.78 o 
  -2   9   1       10.96       12.51     47.43 o 
  -1   9   1     1026.75      827.35    100.87 o 
   0   9   1      803.81      730.78     95.84 o 
   1   9   1      483.63      388.19     76.68 o 
   2   9   1       21.00        4.88     49.29 o 
   3   9   1       68.52       75.36     67.89 o 
   4   9   1      729.42      726.16     94.03 o 
   5   9   1      251.85      273.98     54.19 o 
   6   9   1       14.66       32.05     43.44 o 
   7   9   1      671.01      709.40     91.19 o 
   8   9   1      181.44      122.35     56.45 o 
   9   9   1       47.07      -26.57     45.79 o 
  10   9   1        8.18      -28.59     88.42 o 
  11   9   1       20.85      102.87    107.53 o 
  12   9   1       14.71      -85.12     85.12 o 
  13   9   1       40.56      -15.25     89.08 o 
 -13  10   1       14.62      120.11    122.81 o 
 -12  10   1       37.46      121.50    109.70 o 
 -11  10   1       61.22       49.13     74.06 o 
 -10  10   1      132.53       22.18     85.25 o 
  -9  10   1       41.24      109.01     60.42 o 
  -8  10   1        0.32      -47.51     47.51 o 
  -7  10   1       80.29       33.44     52.53 o 
  -6  10   1      678.03      520.15     84.97 o 
  -5  10   1       77.31        8.04     58.97 o 
  -4  10   1       79.50       -8.90     50.77 o 
  -3  10   1      126.43       92.35     61.39 o 
  -2  10   1      487.35      497.08     89.27 o 
  -1  10   1       99.03       91.03     59.49 o 
   0  10   1        0.19       -2.21     47.87 o 
   1  10   1      153.99      182.61     72.01 o 
   2  10   1       47.46       59.76     91.82 o 
   3  10   1       52.68        6.27     51.63 o 
   4  10   1        9.34       -7.05     68.15 o 
   5  10   1      497.34      600.10     93.50 o 
   6  10   1      128.18       86.77     63.37 o 
   7  10   1      463.85      550.56     90.93 o 
   8  10   1        0.61       22.89     53.74 o 
   9  10   1       35.29       75.31     59.71 o 
  10  10   1      342.69      463.82    182.60 o 
  11  10   1       15.42       88.90     78.45 o 
  12  10   1        0.02      -81.90     81.90 o 
  13  10   1        4.21      182.57    127.68 o 
 -12  11   1      344.97      579.01    171.01 o 
 -11  11   1      232.16      313.29    102.59 o 
 -10  11   1        0.04       77.76     78.49 o 
  -9  11   1      110.42      123.40     66.32 o 
  -8  11   1       16.66      -43.96     57.73 o 
  -7  11   1      207.25      238.35     98.07 o 
  -6  11   1       33.41       59.57     61.76 o 
  -5  11   1     1646.70     1770.04    158.25 o 
  -4  11   1       61.24       68.16     61.37 o 
  -3  11   1      407.69      309.19     82.26 o 
  -2  11   1      245.57       63.87     68.34 o 
  -1  11   1       42.27       -8.02     53.09 o 
   0  11   1      132.33      153.70     69.95 o 
   1  11   1        1.44      -17.86     52.34 o 
   2  11   1      169.97      161.96     68.06 o 
   3  11   1       35.10      -25.59     53.71 o 
   4  11   1      127.04      129.57     84.17 o 
   5  11   1      264.36      157.03     74.07 o 
   6  11   1        1.59      -44.02     51.01 o 
   7  11   1       25.92      -23.56     51.34 o 
   8  11   1       83.81        3.10    100.97 o 
   9  11   1      125.00       -7.89     89.50 o 
  10  11   1       44.79       97.86    116.27 o 
  11  11   1      673.86      516.78    156.85 o 
 -10  12   1       85.11       46.73     92.70 o 
  -9  12   1      206.88      247.55     89.06 o 
  -8  12   1      130.32       34.57     71.31 o 
  -7  12   1      272.56      289.44     87.72 o 
  -6  12   1       51.47       -0.37     65.00 o 
  -5  12   1       29.83       48.12     61.01 o 
  -4  12   1      146.47      146.43     69.88 o 
  -3  12   1       64.61      105.00     65.38 o 
  -2  12   1       48.38        1.33     60.45 o 
  -1  12   1       46.47      -10.27     62.03 o 
   0  12   1        0.01      -55.97     55.97 o 
   1  12   1      186.16       87.04     68.41 o 
   2  12   1       83.66        3.25     62.64 o 
   3  12   1       11.88      -57.53     57.53 o 
   4  12   1      128.84      183.59     79.93 o 
   5  12   1      216.33      261.96     85.91 o 
   6  12   1        4.80      -59.61     66.24 o 
   7  12   1       12.56      -29.53     58.67 o 
   8  12   1       29.72       67.80     69.38 o 
   9  12   1       22.95      134.61    107.93 o 
  10  12   1       76.53       32.81     88.73 o 
  -9  13   1        0.55      -83.08     84.85 o 
  -8  13   1        2.64      -76.45     76.45 o 
  -7  13   1        5.08      -21.46     66.77 o 
  -6  13   1      341.37      277.58    125.11 o 
  -5  13   1       28.94      -33.22     60.41 o 
  -4  13   1       54.51      105.48     70.22 o 
  -3  13   1      211.76      139.01     79.19 o 
  -2  13   1      244.78      264.35     89.25 o 
  -1  13   1       17.96       36.90     69.83 o 
   0  13   1        1.92      -62.11     66.60 o 
   1  13   1        9.60       41.20     62.80 o 
   2  13   1       33.95      -23.33     60.17 o 
   3  13   1      197.54      363.90    102.67 o 
   4  13   1       27.12       21.64     66.27 o 
   5  13   1       55.53       62.35     71.23 o 
   6  13   1        3.79      -29.60     62.27 o 
   7  13   1       12.72      -64.57     64.57 o 
   8  13   1        5.68       54.54     74.23 o 
   9  13   1      110.72      -99.03     99.03 o 
  -7  14   1       24.06      -71.55     71.55 o 
  -6  14   1       39.81       69.74     79.92 o 
  -5  14   1       13.41      -63.78     63.78 o 
  -4  14   1        0.70      -38.88     70.68 o 
  -3  14   1        0.73       44.06     69.60 o 
  -2  14   1       20.64      -52.86     67.29 o 
  -1  14   1      108.00       11.85     81.80 o 
   0  14   1       13.46      -60.83     60.83 o 
   1  14   1        1.42      -76.13     97.68 o 
   2  14   1       45.89        8.86     67.38 o 
   3  14   1       49.58      -13.26     69.64 o 
   4  14   1        2.79      -43.61     71.04 o 
   5  14   1       82.23      126.99     81.26 o 
   6  14   1      147.39      181.83     91.62 o 
  -3  15   1       94.26      126.79     89.05 o 
  -2  15   1       17.79      -11.90     76.95 o 
  -1  15   1        6.64       60.89     79.11 o 
   0  15   1        0.01      -60.99     74.52 o 
   1  15   1       46.58       10.42     81.88 o 
   2  15   1       14.44      -17.32     77.44 o 
   3  15   1       24.59       37.13     73.19 o 
 -16   0   2        0.84      -64.87     95.37 o 
 -14   0   2      154.10      124.57    168.52 o 
 -12   0   2      548.93      527.07    155.15 o 
 -10   0   2     5688.40     4579.65    314.33 o 
  -8   0   2      359.12      428.89    120.01 o 
  -6   0   2     6385.02     6457.04    255.53 o 
  -4   0   2     7083.32     6863.58    252.13 o 
  -2   0   2     5650.58     5469.62    194.43 o 
   0   0   2     2659.33     2533.64     92.15 o 
   2   0   2     2939.42     2821.06    114.57 o 
   4   0   2      450.73      469.29     31.18 o 
   6   0   2      650.10      444.98     87.51 o 
   8   0   2     1021.46      950.87    135.23 o 
  10   0   2     3736.73     3603.01    603.88 o 
  12   0   2      736.42      552.90    226.04 o 
  14   0   2       23.22       24.56    140.44 o 
  16   0   2       25.00     -130.69    145.79 o 
 -17   1   2       85.90       91.40     77.13 o 
 -16   1   2       27.53      -44.33     73.66 o 
 -15   1   2       11.78      -66.10     66.10 o 
 -14   1   2        5.48      -42.82     80.88 o 
 -13   1   2      389.27      252.51     79.10 o 
 -12   1   2        2.50      -24.28     49.82 o 
 -11   1   2     3607.14     3048.81    196.67 o 
 -10   1   2     2062.49     1985.70    149.23 o 
  -9   1   2      920.88      976.95     96.63 o 
  -8   1   2      261.61      221.00     30.80 o 
  -7   1   2     3606.84     4301.31    134.42 o 
  -6   1   2     1472.17     1431.96     65.78 o 
  -5   1   2     2442.70     2516.54     88.78 o 
  -4   1   2     4147.56     4226.56    131.93 o 
  -3   1   2      169.14      181.18     27.02 o 
  -2   1   2        1.41       14.59     13.20 o 
  -1   1   2     6172.32     5640.32    139.73 o 
   0   1   2     3233.13     3329.84     87.80 o 
   1   1   2     2345.49     2392.50     68.50 o 
   2   1   2    20357.65    19499.85    465.45 o 
   3   1   2     5101.31     4946.20    136.81 o 
   4   1   2     2837.47     2856.49     90.85 o 
   5   1   2     1858.95     1970.49     88.79 o 
   6   1   2      410.93      428.28     40.10 o 
   7   1   2      606.40      583.59     44.36 o 
   8   1   2     1138.34     1189.28    107.61 o 
   9   1   2      470.21      634.89     90.72 o 
  10   1   2      140.67      130.04     54.54 o 
  11   1   2      730.96      766.61    101.41 o 
  12   1   2      113.86       85.91     63.13 o 
  13   1   2      116.20      129.79     69.75 o 
  14   1   2      218.31      255.63     87.44 o 
  15   1   2       82.37      -25.54     67.45 o 
  16   1   2       16.09      -24.69     72.94 o 
  17   1   2        6.43       20.71     83.21 o 
 -17   2   2       57.66       30.78     84.67 o 
 -16   2   2       65.81       29.32     68.70 o 
 -15   2   2       58.02      -28.75     87.26 o 
 -14   2   2       66.70       50.14     63.05 o 
 -13   2   2      253.96      128.76     68.60 o 
 -12   2   2      144.38       70.74     74.52 o 
 -11   2   2     1053.03      999.66    121.78 o 
 -10   2   2      151.42      122.36     38.90 o 
  -9   2   2     2737.07     2587.20    126.18 o 
  -8   2   2      189.31      199.42     47.95 o 
  -7   2   2      970.64     1252.06     96.92 o 
  -6   2   2      275.69      311.46     34.68 o 
  -5   2   2     7974.25     8482.23    246.38 o 
  -4   2   2     2743.77     2819.92    113.05 o 
  -3   2   2        3.65       17.80     17.24 o 
  -2   2   2    11521.72    11021.04    270.64 o 
  -1   2   2    17242.98    17389.46    413.89 o 
   0   2   2     1172.41     1274.16     46.58 o 
   1   2   2      164.84      181.67     22.97 o 
   2   2   2     6442.53     6365.26    168.08 o 
   3   2   2       32.57       35.21     20.84 o 
   4   2   2      345.31      338.87     33.21 o 
   5   2   2      197.16      278.72     36.09 o 
   6   2   2     1406.75     1396.48     62.89 o 
   7   2   2     1293.37     1301.38     82.39 o 
   8   2   2      250.82      302.98     41.26 o 
   9   2   2      698.75      709.10     59.45 o 
  10   2   2       21.28      -16.23     50.24 o 
  11   2   2     1177.45     1158.54    123.00 o 
  12   2   2      744.10      514.84     96.61 o 
  13   2   2      143.69      101.89     69.78 o 
  14   2   2       55.26      -45.33     59.61 o 
  15   2   2       33.11       24.90     75.53 o 
  16   2   2        8.18      -53.24     79.23 o 
 -17   3   2        1.21      -91.12     91.12 o 
 -16   3   2        0.10      -58.18     58.18 o 
 -15   3   2       79.10       40.43     98.65 o 
 -14   3   2       15.34       -2.11     62.83 o 
 -13   3   2       45.67       81.67     71.80 o 
 -12   3   2       62.51       -6.28     65.06 o 
 -11   3   2       53.03       32.16     64.87 o 
 -10   3   2       27.85      -19.08     37.68 o 
  -9   3   2     1128.92     1136.17     81.84 o 
  -8   3   2     2266.33     2209.78     98.20 o 
  -7   3   2       98.52      141.09     30.80 o 
  -6   3   2     4744.19     5157.94    158.16 o 
  -5   3   2     1406.01     1476.56     72.15 o 
  -4   3   2     1163.43     1258.29     62.97 o 
  -3   3   2      130.17      161.88     23.75 o 
  -2   3   2      580.10      672.56     39.28 o 
  -1   3   2    16350.45    16178.94    431.17 o 
   0   3   2     4732.00     4446.97    122.66 o 
   1   3   2      347.84      366.71     29.71 o 
   2   3   2       61.86      108.69     32.30 o 
   3   3   2     1906.67     2016.18     77.74 o 
   4   3   2     8387.90     8504.01    229.85 o 
   5   3   2        7.36      -29.11     29.11 o 
   6   3   2     2972.71     3047.47    110.12 o 
   7   3   2        1.11        4.20     23.46 o 
   8   3   2      178.53      215.14     36.89 o 
   9   3   2      288.79      299.29     49.12 o 
  10   3   2      833.13      781.85     99.15 o 
  11   3   2      829.55      842.56    117.18 o 
  12   3   2      190.83       62.11     81.30 o 
  13   3   2       33.77       32.68     64.37 o 
  14   3   2        0.21      104.72     75.51 o 
  15   3   2        0.12       30.33     78.57 o 
  16   3   2        3.56      -85.22     85.22 o 
 -17   4   2        0.55      -57.50     57.50 o 
 -16   4   2       23.88      -59.91     67.03 o 
 -15   4   2       16.29      -31.37    109.07 o 
 -14   4   2       45.49       10.06     69.83 o 
 -13   4   2        1.45       65.98     75.16 o 
 -12   4   2        6.56      -51.99     51.99 o 
 -11   4   2     1595.90     1400.47    133.74 o 
 -10   4   2      242.87      142.03     51.38 o 
  -9   4   2      105.74      132.13     50.20 o 
  -8   4   2      179.54      121.06     64.60 o 
  -7   4   2     2227.47     2131.26     99.40 o 
  -6   4   2     2776.76     3038.93    114.46 o 
  -5   4   2     1704.52     1699.74     83.51 o 
  -4   4   2     1078.97     1129.50     63.38 o 
  -3   4   2       18.60       37.64     21.36 o 
  -2   4   2    10484.70    11077.29    281.19 o 
  -1   4   2     1178.63     1272.62     52.96 o 
   0   4   2      117.11       75.80     17.01 o 
   1   4   2     1097.42     1047.30     48.41 o 
   2   4   2        1.95       -3.46     19.64 o 
   3   4   2     8066.02     7647.35    208.60 o 
   4   4   2     4417.38     4485.96    145.75 o 
   5   4   2     7525.11     7800.81    221.69 o 
   6   4   2       37.69        3.49     26.30 o 
   7   4   2      314.54      324.06     57.18 o 
   8   4   2     3867.09     4129.37    145.27 o 
   9   4   2        5.65       22.37     53.80 o 
  10   4   2      276.46      287.54     69.82 o 
  11   4   2      164.17      171.66     70.04 o 
  12   4   2      631.84      888.02    117.98 o 
  13   4   2        0.02      -43.56     58.01 o 
  14   4   2       34.95       53.76     71.73 o 
  15   4   2       30.80      -74.11     74.11 o 
  16   4   2        0.09       49.08     81.77 o 
 -16   5   2       38.95       44.63     77.70 o 
 -15   5   2        3.85      -84.36     84.36 o 
 -14   5   2       47.84       24.44     73.06 o 
 -13   5   2       50.70       16.75     66.13 o 
 -12   5   2        0.43      -28.07     55.59 o 
 -11   5   2       17.30       -9.78     38.95 o 
 -10   5   2        0.01      -22.23     57.56 o 
  -9   5   2     1499.39     1532.03     93.26 o 
  -8   5   2      113.37       88.81     39.06 o 
  -7   5   2      306.14      295.99     57.68 o 
  -6   5   2      128.85      174.07     38.27 o 
  -5   5   2     7357.43     7484.54    217.39 o 
  -4   5   2      210.36      191.07     38.68 o 
  -3   5   2    16737.91    17567.32    440.31 o 
  -2   5   2        4.48      -15.97     15.97 o 
  -1   5   2     1855.31     1739.95     69.88 o 
   0   5   2      548.65      684.71     49.36 o 
   1   5   2     2496.08     2294.46     94.50 o 
   2   5   2      102.62      131.38     24.57 o 
   3   5   2     1864.47     1984.04    108.29 o 
   4   5   2        1.15       35.93     27.74 o 
   5   5   2      157.61      246.99     41.70 o 
   6   5   2       37.33       35.92     32.26 o 
   7   5   2     3778.00     3918.80    148.44 o 
   8   5   2       56.62       44.12     38.08 o 
   9   5   2     3726.09     4036.23    176.74 o 
  10   5   2      540.17      520.65     79.35 o 
  11   5   2     1399.31     1741.17    153.09 o 
  12   5   2        8.75      -31.86     53.40 o 
  13   5   2      146.16       62.48     75.88 o 
  14   5   2       17.26      -34.13     68.18 o 
  15   5   2       77.40      -61.54     94.79 o 
  16   5   2       16.87      -79.30     80.20 o 
 -16   6   2       34.19       10.91     96.33 o 
 -15   6   2       37.15       16.01     71.10 o 
 -14   6   2       62.53      -63.16     63.16 o 
 -13   6   2       20.41       42.98     66.39 o 
 -12   6   2      290.87      205.56     85.78 o 
 -11   6   2      692.30      646.00     84.61 o 
 -10   6   2      306.54      333.68     69.62 o 
  -9   6   2      437.79      412.09     55.91 o 
  -8   6   2     1856.84     1674.93    101.45 o 
  -7   6   2     4742.60     4758.79    168.00 o 
  -6   6   2      587.34      585.63     59.89 o 
  -5   6   2      151.03      147.80     39.03 o 
  -4   6   2      953.47     1157.41    112.28 o 
  -3   6   2      859.95      844.40     58.58 o 
  -2   6   2     4296.77     4396.19    156.82 o 
  -1   6   2        0.14       -0.01     12.96 o 
   0   6   2      480.72      558.26     42.88 o 
   1   6   2      136.04      244.55     36.94 o 
   2   6   2        5.33       -1.79     21.00 o 
   3   6   2     6173.78     6119.73    184.63 o 
   4   6   2       23.69        2.17     38.58 o 
   5   6   2     1695.16     1657.21     92.90 o 
   6   6   2     1334.14     1608.05     95.38 o 
   7   6   2      455.87      458.03     58.20 o 
   8   6   2      717.68      700.49     67.33 o 
   9   6   2      154.67      158.80     44.52 o 
  10   6   2      257.24      177.27     56.64 o 
  11   6   2       16.70      -32.99     51.17 o 
  12   6   2      275.19      300.27     85.31 o 
  13   6   2       18.64       88.90    159.06 o 
  14   6   2        9.99      -96.49     96.49 o 
  15   6   2        7.37     -105.02    105.02 o 
 -15   7   2      194.52      109.58     95.38 o 
 -14   7   2       11.52      -64.93     64.93 o 
 -13   7   2        8.38      -21.74     70.62 o 
 -12   7   2        0.15      -70.66     70.66 o 
 -11   7   2      433.48      499.85     78.46 o 
 -10   7   2      225.98      158.31     56.28 o 
  -9   7   2     1046.51     1086.92     86.05 o 
  -8   7   2      729.39      697.45     69.97 o 
  -7   7   2      254.39      189.28     47.80 o 
  -6   7   2      949.50     1044.56     79.46 o 
  -5   7   2       20.77      -26.14     30.82 o 
  -4   7   2       21.53       51.32     33.08 o 
  -3   7   2      509.05      427.86     47.64 o 
  -2   7   2        0.27      -13.45     32.67 o 
  -1   7   2     1889.96     1909.61    132.78 o 
   0   7   2      178.63      178.37     55.01 o 
   1   7   2     1129.58     1011.17    108.87 o 
   2   7   2      338.91      367.66     49.59 o 
   3   7   2      558.79      734.79     51.03 o 
   4   7   2     1173.64     1201.93     73.67 o 
   5   7   2        7.10      -29.88     29.88 o 
   6   7   2      751.55      884.73     72.89 o 
   7   7   2       18.30      112.68     41.61 o 
   8   7   2       92.24       24.11     37.95 o 
   9   7   2        0.13      -38.08     38.08 o 
  10   7   2      319.61      400.41     97.05 o 
  11   7   2        0.98      -58.69     58.69 o 
  12   7   2        9.44      -64.82     69.93 o 
  13   7   2       42.57       58.65     76.95 o 
  14   7   2        2.92      -35.83     96.64 o 
  15   7   2       13.79      -15.87     78.80 o 
 -15   8   2        0.09     -118.66    118.66 o 
 -14   8   2        9.45      -72.22     72.22 o 
 -13   8   2        1.79        4.08    165.44 o 
 -12   8   2        0.91      -66.99     66.99 o 
 -11   8   2        3.71      -30.27     60.64 o 
 -10   8   2        1.02      -45.39     47.28 o 
  -9   8   2      267.32      219.50     54.80 o 
  -8   8   2      620.54      506.67     67.43 o 
  -7   8   2      550.99      534.80     65.18 o 
  -6   8   2       17.52        5.22     35.70 o 
  -5   8   2      170.93      120.09     42.54 o 
  -4   8   2      320.19      332.63     48.85 o 
  -3   8   2      522.56      424.45     58.96 o 
  -2   8   2      574.77      542.50     49.70 o 
  -1   8   2      877.72      802.68     95.52 o 
   0   8   2        5.46       72.85     47.79 o 
   1   8   2     4271.10     4337.95    161.96 o 
   2   8   2     1655.89     1766.65     99.90 o 
   3   8   2       99.91      122.56     41.69 o 
   4   8   2      107.39      102.77     42.47 o 
   5   8   2        0.21      -10.80     30.43 o 
   6   8   2      124.07      130.56     41.37 o 
   7   8   2     1171.92     1269.28     92.61 o 
   8   8   2       36.43       14.41     37.82 o 
   9   8   2        0.39      -33.69     33.69 o 
  10   8   2       14.07      -39.31     74.02 o 
  11   8   2      106.52       21.58     69.94 o 
  12   8   2      238.99      374.28    116.22 o 
  13   8   2      583.53      853.40    155.75 o 
  14   8   2       11.71       55.68    124.96 o 
 -14   9   2        2.88       55.17    102.04 o 
 -13   9   2      188.34      168.67    107.97 o 
 -12   9   2      227.91      171.68     98.71 o 
 -11   9   2      150.20      199.60     78.83 o 
 -10   9   2      459.97      416.49     90.48 o 
  -9   9   2       10.45      -59.58     59.58 o 
  -8   9   2       94.05       78.15     51.65 o 
  -7   9   2     1010.04     1041.01     99.94 o 
  -6   9   2      308.61      337.18     63.54 o 
  -5   9   2      362.05      457.60     70.59 o 
  -4   9   2      289.75      377.11     75.50 o 
  -3   9   2       83.93       89.10     60.33 o 
  -2   9   2      311.03      237.72     69.16 o 
  -1   9   2     3137.81     3335.00    224.52 o 
   0   9   2      369.17      359.11     80.27 o 
   1   9   2      150.42      220.73    103.86 o 
   2   9   2     2168.49     2038.57    153.33 o 
   3   9   2      201.33      191.15     61.79 o 
   4   9   2      197.23      170.24     46.99 o 
   5   9   2      422.71      392.06     62.56 o 
   6   9   2      269.98      266.22     59.23 o 
   7   9   2      528.44      706.65    138.92 o 
   8   9   2       69.99       57.92     46.17 o 
   9   9   2      531.38      605.13     95.67 o 
  10   9   2        2.54       -5.59     60.47 o 
  11   9   2        1.55      -94.14     94.14 o 
  12   9   2       91.47      129.88    118.19 o 
  13   9   2      163.08      216.46    107.86 o 
 -13  10   2        7.36      -85.16     85.16 o 
 -12  10   2      752.58     1088.28    200.96 o 
 -11  10   2        9.92      -27.57     64.85 o 
 -10  10   2       18.25      -13.89     62.25 o 
  -9  10   2      117.41      107.99     59.63 o 
  -8  10   2        1.22        4.96     48.97 o 
  -7  10   2       20.78       72.76     50.37 o 
  -6  10   2     1577.37     1519.58    139.98 o 
  -5  10   2       27.20      -23.64     52.70 o 
  -4  10   2     1079.74      959.32    113.35 o 
  -3  10   2      231.37      234.72     85.71 o 
  -2  10   2     1251.23     1230.85    123.28 o 
  -1  10   2       19.38      -19.90     46.70 o 
   0  10   2     2734.17     2863.55    193.48 o 
   1  10   2      433.99      227.19     71.04 o 
   2  10   2        4.27       37.49     57.14 o 
   3  10   2     1037.01     1078.81    173.94 o 
   4  10   2        0.24       23.20     47.93 o 
   5  10   2      193.32      185.83     64.32 o 
   6  10   2       64.23      114.55     56.36 o 
   7  10   2       26.51       84.87     56.16 o 
   8  10   2     1215.61     1331.99    128.70 o 
   9  10   2       13.95       19.94     67.68 o 
  10  10   2      393.02      623.78    123.00 o 
  11  10   2       12.88      -24.17    102.32 o 
  12  10   2        0.03       84.94    106.37 o 
 -12  11   2        0.78      163.52    181.90 o 
 -11  11   2       42.99        7.23     79.08 o 
 -10  11   2       26.21      121.91     78.21 o 
  -9  11   2       51.48       81.07     63.22 o 
  -8  11   2      544.38      676.41    106.94 o 
  -7  11   2      836.68      951.37    121.84 o 
  -6  11   2      191.59      221.46     73.44 o 
  -5  11   2       69.80       82.19     63.17 o 
  -4  11   2       21.15        3.43     53.66 o 
  -3  11   2      226.84       86.84     62.16 o 
  -2  11   2      357.25      239.45     76.60 o 
  -1  11   2      659.62      682.68    103.00 o 
   0  11   2      952.96      948.24    120.00 o 
   1  11   2        2.48      -37.76     65.44 o 
   2  11   2     1818.09     1767.56    157.08 o 
   3  11   2       15.74      -50.38     50.38 o 
   4  11   2     1066.48      859.30    115.68 o 
   5  11   2        4.47      -48.25     48.25 o 
   6  11   2      715.99      622.69    102.63 o 
   7  11   2       34.04      106.92     68.46 o 
   8  11   2      691.31      822.55    110.35 o 
   9  11   2       13.23       -0.82     71.89 o 
  10  11   2      105.54      148.63     91.79 o 
  11  11   2       12.84       57.48    114.07 o 
 -11  12   2        0.82      -30.76    128.40 o 
 -10  12   2      111.18       82.02    144.17 o 
  -9  12   2      130.48       66.27     72.10 o 
  -8  12   2       15.00      -59.68     59.93 o 
  -7  12   2        8.81      -54.20     54.20 o 
  -6  12   2      168.80      132.89     73.70 o 
  -5  12   2       87.34      151.04     63.46 o 
  -4  12   2       36.33      -46.83     46.83 o 
  -3  12   2       54.53       11.31     70.67 o 
  -2  12   2      905.08     1015.74    128.96 o 
  -1  12   2      249.10      170.41     77.59 o 
   0  12   2      803.50      890.04    123.86 o 
   1  12   2      254.01      176.83     72.17 o 
   2  12   2      394.09      514.50    102.77 o 
   3  12   2      105.54       10.71     65.63 o 
   4  12   2       52.53       34.04     59.98 o 
   5  12   2      129.02        9.84     66.22 o 
   6  12   2      572.25      737.91    118.05 o 
   7  12   2      462.98      567.26    107.89 o 
   8  12   2        6.05       57.66     88.38 o 
   9  12   2        1.11      -47.22     76.53 o 
  10  12   2        1.69      -19.52     72.36 o 
  -9  13   2        7.34      -81.89     81.89 o 
  -8  13   2       95.33      235.62     91.95 o 
  -7  13   2        9.26       22.92     75.51 o 
  -6  13   2      457.07      444.21    108.55 o 
  -5  13   2      428.83      373.57     96.58 o 
  -4  13   2      382.42      518.81    108.26 o 
  -3  13   2      103.07      106.11     77.20 o 
  -2  13   2        3.52      -48.34     63.13 o 
  -1  13   2       93.37       80.78     75.43 o 
   0  13   2      198.49      108.54     94.21 o 
   1  13   2      274.96      235.14     85.40 o 
   2  13   2        8.98       33.01     59.73 o 
   3  13   2       62.61      159.72     74.02 o 
   4  13   2      772.16      936.44    129.83 o 
   5  13   2       93.13      206.67    106.37 o 
   6  13   2       61.84      123.94     75.71 o 
   7  13   2       90.34        6.05    125.87 o 
   8  13   2        0.54       -6.91     69.65 o 
  -7  14   2       90.90       -3.42     76.61 o 
  -6  14   2        0.64      -48.33     61.91 o 
  -5  14   2      110.28      116.51     87.12 o 
  -4  14   2      400.27      340.94     99.61 o 
  -3  14   2       38.66        3.85     68.57 o 
  -2  14   2      167.23      228.09     85.91 o 
  -1  14   2       61.15       55.35    100.19 o 
   0  14   2       60.98      -28.86     66.55 o 
   1  14   2      355.06      566.99    115.12 o 
   2  14   2        5.09       29.73     68.00 o 
   3  14   2      573.19      579.44    116.14 o 
   4  14   2      355.62      289.23    100.07 o 
   5  14   2       19.69      -28.00     67.75 o 
   6  14   2       25.61      -19.11     66.88 o 
  -3  15   2      589.73      700.16    131.19 o 
  -2  15   2       46.33       11.53     77.67 o 
  -1  15   2      154.29      113.67     94.61 o 
   0  15   2       76.04       63.03     75.72 o 
   1  15   2       11.43      -66.19     66.19 o 
   2  15   2       88.46      181.37     96.49 o 
 -17   0   3        0.30       15.77    101.10 o 
 -15   0   3        0.90       21.31    169.86 o 
 -13   0   3      169.58      482.75    133.64 o 
 -11   0   3        1.18      -23.89     94.96 o 
  -9   0   3     4281.59     4524.93    223.87 o 
  -7   0   3       54.82       98.28     62.57 o 
  -5   0   3      488.30      447.14     73.55 o 
  -3   0   3       28.86       -7.20     25.34 o 
  -1   0   3       69.85       68.32     10.12 o 
   1   0   3      213.33      174.88     28.92 o 
   3   0   3      226.69      265.81     40.68 o 
   5   0   3     1752.05     1770.12     97.17 o 
   7   0   3      358.56      273.99     94.96 o 
   9   0   3      115.32      154.82     79.89 o 
  11   0   3      313.04      407.65    114.63 o 
  13   0   3      518.78      604.80    145.83 o 
  15   0   3      320.66      326.45    142.22 o 
 -17   1   3      268.57      156.36    120.11 o 
 -16   1   3      326.24      395.34    102.48 o 
 -15   1   3      384.41      262.03     87.97 o 
 -14   1   3      124.05       89.11     68.92 o 
 -13   1   3      752.60      829.20    113.54 o 
 -12   1   3       32.41        8.53     52.76 o 
 -11   1   3       30.43        3.10     68.34 o 
 -10   1   3        0.02      -11.42     44.61 o 
  -9   1   3      246.87      189.98     49.55 o 
  -8   1   3        5.31        1.63     41.37 o 
  -7   1   3      200.13      222.91     34.16 o 
  -6   1   3        2.24       10.56     23.65 o 
  -5   1   3      755.15      684.19     43.30 o 
  -4   1   3       55.15       46.10     21.68 o 
  -3   1   3      568.66      532.11     33.63 o 
  -2   1   3       24.38       48.18     22.04 o 
  -1   1   3       55.69       68.93     14.28 o 
   0   1   3      186.07      178.33     17.75 o 
   1   1   3       90.07      102.58     19.48 o 
   2   1   3      168.30      170.60     25.29 o 
   3   1   3      310.13      303.43     29.75 o 
   4   1   3        4.64       83.42     47.10 o 
   5   1   3     2394.27     2475.87     86.17 o 
   6   1   3       24.19       75.89     29.46 o 
   7   1   3       62.63       61.66     30.58 o 
   8   1   3       20.86       79.54     47.31 o 
   9   1   3     1462.60     1436.82    123.50 o 
  10   1   3       75.85       34.00     45.64 o 
  11   1   3      527.41      468.01     88.58 o 
  12   1   3      257.72      265.63     80.32 o 
  13   1   3        2.60      -25.74     71.34 o 
  14   1   3      129.77      105.63     80.05 o 
  15   1   3       41.82       14.23     71.99 o 
  16   1   3        3.57      -58.74     58.74 o 
 -17   2   3       29.43      -76.06     76.06 o 
 -16   2   3        0.37      -60.82     60.82 o 
 -15   2   3        0.06       48.45     75.68 o 
 -14   2   3      252.72      226.95     82.20 o 
 -13   2   3      638.82      494.56     95.00 o 
 -12   2   3        9.89       45.26     82.24 o 
 -11   2   3      959.75      878.97    112.74 o 
 -10   2   3     1370.09     1493.79     98.16 o 
  -9   2   3     1178.95     1285.17     74.78 o 
  -8   2   3      210.81      182.06     36.58 o 
  -7   2   3      163.64      143.43     33.64 o 
  -6   2   3      164.35      180.53     28.58 o 
  -5   2   3       21.48       12.50     19.38 o 
  -4   2   3       97.47       90.90     21.98 o 
  -3   2   3       28.23       31.29     18.61 o 
  -2   2   3      135.94      129.39     20.47 o 
  -1   2   3     1134.74     1131.81     47.39 o 
   0   2   3      279.23      281.33     25.77 o 
   1   2   3       14.70       37.95     21.81 o 
   2   2   3      983.48     1001.96     50.34 o 
   3   2   3      115.62       74.08     27.32 o 
   4   2   3     1247.72     1268.95     76.96 o 
   5   2   3       48.02        0.94     21.42 o 
   6   2   3     2617.79     2700.97     97.33 o 
   7   2   3      740.15      799.36     64.66 o 
   8   2   3      165.03      231.10     49.65 o 
   9   2   3       26.01       65.04     43.52 o 
  10   2   3       63.60      121.37     62.86 o 
  11   2   3        4.12       16.69     59.27 o 
  12   2   3       68.26       68.53     65.32 o 
  13   2   3      632.05      591.94    108.59 o 
  14   2   3       10.17      -24.27     64.66 o 
  15   2   3      180.38       60.52    133.59 o 
  16   2   3        0.02      -24.65    103.70 o 
 -17   3   3       79.77       16.16     75.05 o 
 -16   3   3        1.81     -124.47    149.25 o 
 -15   3   3      158.69      126.58     73.24 o 
 -14   3   3       70.40      156.81     75.03 o 
 -13   3   3       91.60       66.09     65.06 o 
 -12   3   3      709.26      628.28     99.89 o 
 -11   3   3       40.79      -44.23     44.23 o 
 -10   3   3      279.33      287.31     57.54 o 
  -9   3   3      197.52      134.47     39.57 o 
  -8   3   3      482.39      572.35     53.08 o 
  -7   3   3      560.73      515.19     48.34 o 
  -6   3   3      593.31      624.42     48.61 o 
  -5   3   3      823.96      850.46     53.00 o 
  -4   3   3       50.86       70.61     21.88 o 
  -3   3   3      170.80      171.05     24.58 o 
  -2   3   3      169.96      169.17     22.68 o 
  -1   3   3     2409.56     2308.83     75.22 o 
   0   3   3      549.31      500.62     39.24 o 
   1   3   3      504.85      514.49     47.09 o 
   2   3   3        3.07      -17.75     17.75 o 
   3   3   3      265.47      271.05     32.75 o 
   4   3   3      721.34      701.40     59.32 o 
   5   3   3       19.85       27.08     26.12 o 
   6   3   3      105.31      103.01     27.47 o 
   7   3   3      673.27      711.25     53.56 o 
   8   3   3       11.45      -12.45     38.28 o 
   9   3   3        1.62       25.88     32.58 o 
  10   3   3       59.27       17.06     49.12 o 
  11   3   3     1006.21      922.07    113.99 o 
  12   3   3      357.51      289.75     74.87 o 
  13   3   3      538.07      401.19     96.42 o 
  14   3   3      434.09      549.86    111.53 o 
  15   3   3      181.10       20.61     75.84 o 
  16   3   3       18.54      -67.92     67.92 o 
 -17   4   3       18.61      -62.38     80.26 o 
 -16   4   3      245.68      141.69     96.33 o 
 -15   4   3       99.98      179.38     84.95 o 
 -14   4   3      452.57      475.84    100.01 o 
 -13   4   3        3.99      -52.96     52.96 o 
 -12   4   3       28.63       11.47     54.00 o 
 -11   4   3      210.31      233.60     55.51 o 
 -10   4   3       16.20      -13.16     55.13 o 
  -9   4   3       35.86        4.22     33.37 o 
  -8   4   3      117.64       92.39     35.19 o 
  -7   4   3      391.62      466.57     50.08 o 
  -6   4   3      143.61      134.62     35.34 o 
  -5   4   3     1139.63     1354.18     95.01 o 
  -4   4   3      848.94      779.67     51.07 o 
  -3   4   3     1055.39     1042.87     56.09 o 
  -2   4   3      181.02      173.86     24.75 o 
  -1   4   3      155.85      128.02     21.45 o 
   0   4   3        0.66      -13.14     20.40 o 
   1   4   3      163.93      197.27     25.52 o 
   2   4   3      723.64      679.67     46.43 o 
   3   4   3      479.07      514.98     43.71 o 
   4   4   3      760.58      792.00     56.23 o 
   5   4   3      610.92      580.11     51.36 o 
   6   4   3      129.29      192.77     36.65 o 
   7   4   3      143.69      115.48     37.48 o 
   8   4   3     1483.35     1392.89     79.04 o 
   9   4   3        3.07      -34.14     34.14 o 
  10   4   3      275.29      367.51     79.98 o 
  11   4   3       11.17       30.37     61.17 o 
  12   4   3      306.90      250.30    126.01 o 
  13   4   3        7.09       32.22     70.92 o 
  14   4   3      138.71       96.26    113.71 o 
  15   4   3        3.81      -82.76     88.18 o 
  16   4   3        2.18      -67.89     67.89 o 
 -16   5   3        0.56      -81.08     81.08 o 
 -15   5   3        2.00     -132.43    132.43 o 
 -14   5   3        1.27      -64.33     64.33 o 
 -13   5   3       36.13       -4.51     61.75 o 
 -12   5   3      612.24      581.24     97.28 o 
 -11   5   3        0.40      -39.78     39.78 o 
 -10   5   3      361.39      364.91     70.18 o 
  -9   5   3       69.53       81.20     35.29 o 
  -8   5   3     2320.48     2299.77    112.14 o 
  -7   5   3      243.97      348.41     48.04 o 
  -6   5   3       59.23       31.73     36.63 o 
  -5   5   3      325.06      366.77     41.77 o 
  -4   5   3       22.84       -1.23     22.06 o 
  -3   5   3      417.05      393.35     36.20 o 
  -2   5   3       12.15      -16.70     26.42 o 
  -1   5   3      156.24      175.11     24.17 o 
   0   5   3      408.61      452.47     33.30 o 
   1   5   3      477.74      509.15     45.29 o 
   2   5   3       34.84      -14.53     20.01 o 
   3   5   3      121.08      186.04     31.60 o 
   4   5   3     1402.30     1359.86     76.79 o 
   5   5   3      276.65      291.28     43.82 o 
   6   5   3       12.93       17.41     29.41 o 
   7   5   3       19.02        2.73     30.69 o 
   8   5   3      573.89      730.41     71.68 o 
   9   5   3      810.68      952.09     88.78 o 
  10   5   3       65.49       58.49     44.36 o 
  11   5   3      115.03       37.69     69.31 o 
  12   5   3      422.41      386.08     92.99 o 
  13   5   3       23.86      -87.80     91.37 o 
  14   5   3       32.49      -39.98     69.17 o 
  15   5   3      148.77       79.56    102.32 o 
 -16   6   3      516.24      604.77    119.90 o 
 -15   6   3        3.74      -64.54     64.54 o 
 -14   6   3      114.11      151.08     84.60 o 
 -13   6   3       21.90       -6.88     61.41 o 
 -12   6   3      488.69      518.06     94.90 o 
 -11   6   3       25.97       37.12     50.45 o 
 -10   6   3        4.32      -29.22     32.35 o 
  -9   6   3      260.57      163.05     45.15 o 
  -8   6   3      467.09      565.20     63.69 o 
  -7   6   3        0.40       31.40     36.39 o 
  -6   6   3       29.84       49.17     32.83 o 
  -5   6   3      723.26      736.11     63.35 o 
  -4   6   3      307.33      383.30     43.71 o 
  -3   6   3       63.14       81.86     25.66 o 
  -2   6   3        3.53      -15.18     32.70 o 
  -1   6   3      198.64      222.41     43.70 o 
   0   6   3     1377.56     1463.97     78.92 o 
   1   6   3      265.92      275.13     26.23 o 
   2   6   3       68.36       44.00     27.00 o 
   3   6   3     1568.50     1552.82     78.26 o 
   4   6   3        5.55       23.20     26.76 o 
   5   6   3     1444.76     1463.82     87.37 o 
   6   6   3      503.49      501.12     57.25 o 
   7   6   3        1.93      -28.30     28.30 o 
   8   6   3     1244.56     1333.02    125.51 o 
   9   6   3      187.51      136.01     60.95 o 
  10   6   3      321.13      398.27     88.17 o 
  11   6   3      132.66       82.46     67.59 o 
  12   6   3      819.76      752.82    112.75 o 
  13   6   3       22.34      -16.05     89.00 o 
  14   6   3       23.92      -94.02     94.02 o 
  15   6   3       87.32      -28.53    133.01 o 
 -15   7   3      125.34       31.79     84.71 o 
 -14   7   3        1.16      -71.66     77.22 o 
 -13   7   3       68.66      119.96     74.84 o 
 -12   7   3      426.79      330.91     91.85 o 
 -11   7   3       72.52       92.45     53.43 o 
 -10   7   3      111.53      156.76     47.61 o 
  -9   7   3       67.07       46.54     38.36 o 
  -8   7   3       12.35      -13.87     34.72 o 
  -7   7   3       51.89      -22.02     68.69 o 
  -6   7   3      688.38      693.95     66.90 o 
  -5   7   3       70.58       66.20     38.74 o 
  -4   7   3       32.37      -20.56     30.32 o 
  -3   7   3      272.43      228.65     59.24 o 
  -2   7   3      562.38      632.11     49.47 o 
  -1   7   3       11.18       -2.42     20.22 o 
   0   7   3      585.00      698.87     55.54 o 
   1   7   3        0.17       36.92     29.34 o 
   2   7   3     1068.61     1128.09     56.19 o 
   3   7   3       44.29       54.32     25.68 o 
   4   7   3      247.59      248.51     38.81 o 
   5   7   3      557.62      616.97     60.44 o 
   6   7   3      317.18      411.54     63.66 o 
   7   7   3       95.04       86.31     49.14 o 
   8   7   3        6.31      -13.69     37.24 o 
   9   7   3      138.60      140.44     56.87 o 
  10   7   3      459.58      484.96     77.03 o 
  11   7   3       56.30      119.68    133.98 o 
  12   7   3       17.45       14.08     72.37 o 
  13   7   3       22.25      -69.55     69.55 o 
  14   7   3      254.13      223.44    122.39 o 
 -15   8   3        2.71      -79.72     79.72 o 
 -14   8   3      189.42       35.06    135.62 o 
 -13   8   3        5.70      -77.41     77.41 o 
 -12   8   3      184.79      231.80     89.62 o 
 -11   8   3      204.91      193.24     71.29 o 
 -10   8   3        0.19       -6.98     38.90 o 
  -9   8   3        1.12       56.26     45.59 o 
  -8   8   3        8.11      -27.05     33.46 o 
  -7   8   3      512.48      399.04     66.17 o 
  -6   8   3      883.40     1074.50     93.98 o 
  -5   8   3       11.41      -33.97     33.97 o 
  -4   8   3       88.57       76.62     40.42 o 
  -3   8   3      268.60      263.49     48.25 o 
  -2   8   3        1.25      -29.94     29.94 o 
  -1   8   3      210.26      186.58     61.24 o 
   0   8   3      193.57      225.62     27.91 o 
   1   8   3      323.85      377.58     47.04 o 
   2   8   3        2.22       40.61     31.52 o 
   3   8   3     1765.54     1643.78    105.16 o 
   4   8   3      285.53      284.13     53.31 o 
   5   8   3      222.05      234.66     42.91 o 
   6   8   3      184.95      183.22     44.65 o 
   7   8   3        9.50      -31.91     31.91 o 
   8   8   3      244.02      209.81     52.55 o 
   9   8   3        6.67       29.81     59.14 o 
  10   8   3      467.85      462.03    108.69 o 
  11   8   3      135.02       62.74     72.50 o 
  12   8   3        9.31      -72.79    130.33 o 
  13   8   3       75.46        1.44    111.89 o 
  14   8   3        4.65      -13.16     86.33 o 
 -14   9   3      100.61       77.00    172.89 o 
 -13   9   3      426.36      416.50    178.94 o 
 -12   9   3        0.08      -56.36     71.43 o 
 -11   9   3      131.55      170.64     71.74 o 
 -10   9   3      756.21      785.68     94.86 o 
  -9   9   3       22.02        7.92     45.68 o 
  -8   9   3      308.33      198.12     80.13 o 
  -7   9   3       89.25      122.45     54.78 o 
  -6   9   3      718.86      705.37     81.47 o 
  -5   9   3       47.02      128.70     58.16 o 
  -4   9   3       42.36       41.28     53.05 o 
  -3   9   3        0.49       33.32     53.28 o 
  -2   9   3        3.20       35.77     74.90 o 
  -1   9   3      183.49      216.49     63.18 o 
   0   9   3        2.79      102.44     57.34 o 
   1   9   3      150.68      165.46     59.21 o 
   2   9   3       71.18       70.13     54.90 o 
   3   9   3      676.68      707.22     97.51 o 
   4   9   3       20.49       35.70     41.15 o 
   5   9   3       19.59       73.46     43.24 o 
   6   9   3      644.93      572.89     80.03 o 
   7   9   3       26.57      -22.09     42.16 o 
   8   9   3      109.33      139.11     52.47 o 
   9   9   3      524.70      548.68     96.38 o 
  10   9   3       41.83      -27.76     59.21 o 
  11   9   3      324.57      352.75    119.80 o 
  12   9   3       42.71       85.98    115.92 o 
  13   9   3        8.62      -87.80     87.80 o 
 -13  10   3       17.33      -40.54    100.45 o 
 -12  10   3       78.58       85.54    198.62 o 
 -11  10   3      339.93      427.97    105.47 o 
 -10  10   3       17.08        1.57     61.18 o 
  -9  10   3      132.02      149.14     63.22 o 
  -8  10   3       50.80       50.18     61.78 o 
  -7  10   3      114.18      112.60     63.07 o 
  -6  10   3       81.51       33.39     70.27 o 
  -5  10   3      204.45      185.37     69.32 o 
  -4  10   3      540.26      375.74     82.05 o 
  -3  10   3      170.12      186.01     65.15 o 
  -2  10   3       21.00       44.47     53.48 o 
  -1  10   3       19.19      -59.22     65.83 o 
   0  10   3      404.94      346.84     79.37 o 
   1  10   3       42.76       75.08     56.71 o 
   2  10   3      667.28      595.33     93.88 o 
   3  10   3      211.20      137.71     65.43 o 
   4  10   3      316.32      371.43     99.23 o 
   5  10   3        3.34      -41.08     41.08 o 
   6  10   3      206.88      258.24     71.16 o 
   7  10   3      329.64      325.59     76.25 o 
   8  10   3       31.96       12.46     65.25 o 
   9  10   3       10.03       18.78     91.44 o 
  10  10   3        0.44      -74.18     78.64 o 
  11  10   3       51.56      241.90    131.42 o 
  12  10   3       11.27       11.70    102.32 o 
 -12  11   3       33.82      -11.92    107.88 o 
 -11  11   3       78.98      -61.68     89.88 o 
 -10  11   3       24.39        9.32     71.72 o 
  -9  11   3        7.55       22.79     75.67 o 
  -8  11   3       68.62      -16.71     60.89 o 
  -7  11   3      135.36      118.83     70.21 o 
  -6  11   3       82.67       80.70     67.59 o 
  -5  11   3        4.02      -50.32     50.32 o 
  -4  11   3       53.70      -50.71     50.71 o 
  -3  11   3      307.41      233.17    112.55 o 
  -2  11   3      450.67      560.10    104.44 o 
  -1  11   3       14.82      -20.67     49.39 o 
   0  11   3       81.59       18.58     59.26 o 
   1  11   3       39.22      146.71     69.59 o 
   2  11   3       34.30       29.55     54.17 o 
   3  11   3       77.37       96.31     60.21 o 
   4  11   3        4.08       31.72     56.94 o 
   5  11   3       27.54      -25.86     50.90 o 
   6  11   3      181.73      146.79     78.86 o 
   7  11   3      724.38      792.18    116.46 o 
   8  11   3        0.06        6.46     56.39 o 
   9  11   3       88.83      179.59     92.06 o 
  10  11   3       25.43       38.12     75.38 o 
  11  11   3        6.30       40.56    110.63 o 
 -11  12   3       78.15      102.42    156.86 o 
 -10  12   3       30.96      -38.24     83.55 o 
  -9  12   3      643.22      761.59    119.37 o 
  -8  12   3        0.71       36.87     65.35 o 
  -7  12   3       10.75      -11.82     65.69 o 
  -6  12   3       71.27      -16.77     54.10 o 
  -5  12   3       92.68       46.28     65.70 o 
  -4  12   3       13.18       95.67     70.04 o 
  -3  12   3        5.98        8.08     57.32 o 
  -2  12   3       47.03       26.63     54.28 o 
  -1  12   3       14.07       78.06     64.17 o 
   0  12   3        7.02       -6.81     61.39 o 
   1  12   3       43.63       17.31     64.29 o 
   2  12   3       95.69      159.99     75.09 o 
   3  12   3       13.64       -0.79     55.79 o 
   4  12   3       23.18       37.75     62.93 o 
   5  12   3      359.74      328.61     86.89 o 
   6  12   3      291.76      297.52     83.50 o 
   7  12   3       10.60      102.95     74.92 o 
   8  12   3        0.10      -61.15     61.15 o 
   9  12   3        1.04      -69.46     78.40 o 
  10  12   3        3.47      -50.70     72.27 o 
  -9  13   3        6.68       -2.83     72.24 o 
  -8  13   3       60.29      -47.67     72.29 o 
  -7  13   3      148.50       83.07     79.34 o 
  -6  13   3       25.58      -72.78     72.78 o 
  -5  13   3       85.50       35.65     70.21 o 
  -4  13   3      378.88      273.30    164.61 o 
  -3  13   3       14.77        8.07     67.31 o 
  -2  13   3        8.72       -0.88     71.62 o 
  -1  13   3      106.50      179.75     83.25 o 
   0  13   3      206.55      165.19     77.23 o 
   1  13   3       27.74      -55.74     55.74 o 
   2  13   3       12.35       -0.34     67.57 o 
   3  13   3        2.39      -51.04     51.04 o 
   4  13   3       84.29       43.12     71.60 o 
   5  13   3       23.22      -58.48     58.48 o 
   6  13   3      186.10      181.26    103.28 o 
   7  13   3        2.88       40.02     87.84 o 
   8  13   3       30.02      -28.38     70.36 o 
  -7  14   3       20.87       23.79     71.44 o 
  -6  14   3        0.16      -58.47     69.34 o 
  -5  14   3       22.39       52.72     75.99 o 
  -4  14   3       90.08      -16.12     70.31 o 
  -3  14   3       81.13      142.81     84.73 o 
  -2  14   3        2.36       19.10     75.45 o 
  -1  14   3       10.28        5.57     75.08 o 
   0  14   3        0.34      -36.87     78.57 o 
   1  14   3       17.49      117.02    136.49 o 
   2  14   3       14.11       47.61     80.31 o 
   3  14   3       97.44      186.72     96.28 o 
   4  14   3      240.48      229.92     91.92 o 
   5  14   3        5.44       -9.70     69.16 o 
   6  14   3        2.18      -60.99     60.99 o 
  -3  15   3       27.94      -67.27     67.27 o 
  -2  15   3       12.99       85.72     87.35 o 
  -1  15   3        3.53      -76.23    103.67 o 
   0  15   3      100.66       55.98     86.79 o 
   1  15   3        0.05      -42.18     73.31 o 
   2  15   3        4.89      -33.25     78.59 o 
 -16   0   4      161.57       74.46    121.97 o 
 -14   0   4       52.93      -72.99     87.33 o 
 -12   0   4       25.84        7.89     68.21 o 
 -10   0   4      493.83      487.10     88.96 o 
  -8   0   4      435.43      418.26     70.25 o 
  -6   0   4      275.23      178.61     43.19 o 
  -4   0   4     6251.44     6230.24    235.09 o 
  -2   0   4     2735.04     2712.94    109.94 o 
   0   0   4     3901.95     4202.15    132.20 o 
   2   0   4    14843.61    14686.71    507.38 o 
   4   0   4      444.21      413.83     53.78 o 
   6   0   4     5860.67     6086.70    266.76 o 
   8   0   4     3166.97     3106.59    233.30 o 
  10   0   4     2949.12     2640.97    351.76 o 
  12   0   4     2899.78     2592.69    269.19 o 
  14   0   4      140.83       94.42    107.05 o 
  16   0   4       26.62      -80.17     80.17 o 
 -17   1   4        3.25        0.25     66.63 o 
 -16   1   4       15.24       37.03     70.13 o 
 -15   1   4       33.34       23.69     66.70 o 
 -14   1   4       32.23       23.98     66.60 o 
 -13   1   4      249.75      177.94     74.66 o 
 -12   1   4      357.54      275.65     77.96 o 
 -11   1   4     2122.90     2062.51    156.85 o 
 -10   1   4     1342.32     1374.15    126.21 o 
  -9   1   4     1840.42     1916.46     90.33 o 
  -8   1   4      195.90      171.01     39.03 o 
  -7   1   4       44.79       23.21     23.91 o 
  -6   1   4      370.09      388.76     37.34 o 
  -5   1   4       20.05       57.68     24.30 o 
  -4   1   4      345.42      339.88     38.18 o 
  -3   1   4      346.77      336.72     28.35 o 
  -2   1   4     5080.68     4702.09    124.76 o 
  -1   1   4     6946.22     6924.38    173.68 o 
   0   1   4    24847.10    24997.17    649.16 o 
   1   1   4   135051.75   129810.83   2998.32 o 
   2   1   4    16072.79    15163.92    370.75 o 
   3   1   4     1827.47     1723.35     66.22 o 
   4   1   4     1736.81     1547.01     65.51 o 
   5   1   4     2455.51     2553.83     92.37 o 
   6   1   4     1479.25     1405.46     76.25 o 
   7   1   4     1738.45     1897.62    134.66 o 
   8   1   4       46.28       81.74     33.96 o 
   9   1   4      915.08     1107.76    126.45 o 
  10   1   4      100.93       17.24     47.97 o 
  11   1   4        8.60        1.62     50.54 o 
  12   1   4      121.69      209.02     75.53 o 
  13   1   4      223.78      172.94     89.19 o 
  14   1   4       72.05       35.32     64.93 o 
  15   1   4      122.50       37.66     81.66 o 
  16   1   4       38.51       40.52     91.71 o 
 -17   2   4       44.78       88.94     88.84 o 
 -16   2   4      152.91      -55.03     68.72 o 
 -15   2   4       88.09       44.37     68.30 o 
 -14   2   4      121.33      -36.83     54.72 o 
 -13   2   4      122.12      166.30     73.70 o 
 -12   2   4      335.62      401.14     85.52 o 
 -11   2   4      888.57     1039.78    114.23 o 
 -10   2   4     1089.32     1094.71     74.06 o 
  -9   2   4      532.68      492.43     51.64 o 
  -8   2   4      747.52      925.18     68.58 o 
  -7   2   4      277.59      289.42     36.18 o 
  -6   2   4     5296.16     5597.25    162.13 o 
  -5   2   4     2880.85     3025.15     98.21 o 
  -4   2   4     2854.02     2906.95     91.82 o 
  -3   2   4      625.53      613.85     39.02 o 
  -2   2   4     7366.09     7288.27    187.82 o 
  -1   2   4     6717.07     6858.99    177.36 o 
   0   2   4    42805.74    42376.86    992.51 o 
   1   2   4    84266.33    83236.84   1933.87 o 
   2   2   4        5.54       24.94     23.93 o 
   3   2   4      308.74      218.04     30.69 o 
   4   2   4      199.23      178.83     30.21 o 
   5   2   4     3714.82     3969.22    128.54 o 
   6   2   4     1646.56     1656.50     75.13 o 
   7   2   4       10.38       31.11     21.02 o 
   8   2   4       82.24       69.09     59.74 o 
   9   2   4       11.75       56.94     39.75 o 
  10   2   4       11.46      -48.26     48.26 o 
  11   2   4       73.54      124.98     66.11 o 
  12   2   4     1541.04     1666.89    155.04 o 
  13   2   4       39.05      -35.10     58.98 o 
  14   2   4      104.71       29.15     73.10 o 
  15   2   4       14.69      -63.67     63.67 o 
  16   2   4      152.34      323.02    105.25 o 
 -17   3   4        3.89      -15.43     77.63 o 
 -16   3   4      201.47      365.29    102.92 o 
 -15   3   4      137.18      170.64     85.11 o 
 -14   3   4       17.08       96.04     69.38 o 
 -13   3   4      240.17      244.24     83.60 o 
 -12   3   4      422.44      240.13    104.63 o 
 -11   3   4      919.76      935.36     89.46 o 
 -10   3   4       26.18       31.12     44.61 o 
  -9   3   4       32.28      -12.84     33.83 o 
  -8   3   4     4158.96     4111.25    166.79 o 
  -7   3   4     1662.29     1558.11     79.39 o 
  -6   3   4      450.73      513.50     43.38 o 
  -5   3   4     2747.99     2400.36     86.34 o 
  -4   3   4      198.86      183.33     28.01 o 
  -3   3   4      556.04      490.13     36.81 o 
  -2   3   4     2055.90     2163.59     73.54 o 
  -1   3   4      280.48      215.52     26.77 o 
   0   3   4     4681.95     5263.93    145.67 o 
   1   3   4    13049.36    12787.10    319.01 o 
   2   3   4      415.99      409.72     36.93 o 
   3   3   4      725.14      750.05     80.55 o 
   4   3   4     2352.82     2317.37     91.45 o 
   5   3   4     2486.97     2651.04    102.57 o 
   6   3   4        0.03       35.01     26.21 o 
   7   3   4      129.25      183.32     40.57 o 
   8   3   4      320.91      369.06     38.50 o 
   9   3   4     1257.76     1229.06    111.54 o 
  10   3   4      619.77      521.81     96.39 o 
  11   3   4        5.01       41.49     58.05 o 
  12   3   4       19.95      -71.43     71.43 o 
  13   3   4       10.80      -27.91     62.99 o 
  14   3   4        1.91      -55.38     55.38 o 
  15   3   4       93.81      125.37     87.37 o 
  16   3   4       14.50      -72.24     72.24 o 
 -17   4   4       11.22      -77.22     77.22 o 
 -16   4   4       27.65      -43.57     70.60 o 
 -15   4   4       88.21       71.29     79.72 o 
 -14   4   4       41.56      -17.05     61.36 o 
 -13   4   4        1.87       73.32     64.69 o 
 -12   4   4       71.06      122.93     71.62 o 
 -11   4   4      727.37      823.56     87.75 o 
 -10   4   4     1508.31     1467.95     92.07 o 
  -9   4   4      723.40      805.76    101.39 o 
  -8   4   4       36.43       72.98     33.00 o 
  -7   4   4     1249.19     1169.92     72.78 o 
  -6   4   4      215.82      250.27     34.98 o 
  -5   4   4     2819.41     2819.70     99.37 o 
  -4   4   4     4199.05     4208.18    129.11 o 
  -3   4   4     2311.69     2288.89     83.94 o 
  -2   4   4     2634.40     2708.53     90.32 o 
  -1   4   4      371.85      305.92     30.97 o 
   0   4   4     1726.45     1853.54     94.91 o 
   1   4   4     2554.84     2353.88     83.68 o 
   2   4   4       33.86       26.26     27.44 o 
   3   4   4     2326.00     2366.86     90.94 o 
   4   4   4     1463.02     1546.63     80.32 o 
   5   4   4       54.17       14.08     27.93 o 
   6   4   4       12.07       48.02     28.50 o 
   7   4   4      261.70      266.28     45.48 o 
   8   4   4      235.96      220.15     41.17 o 
   9   4   4        7.16      -30.62     30.62 o 
  10   4   4      280.48      259.70     73.07 o 
  11   4   4      338.97      246.95     74.25 o 
  12   4   4       43.05       -8.56     72.01 o 
  13   4   4        7.70       -4.13     58.72 o 
  14   4   4      133.80      129.93     82.39 o 
  15   4   4       81.69       -3.16     75.26 o 
  16   4   4        4.02      -74.25     74.25 o 
 -16   5   4       35.93      -35.76    102.12 o 
 -15   5   4      162.40       78.89    150.00 o 
 -14   5   4      145.53      100.21    100.58 o 
 -13   5   4       45.56      -41.31     72.39 o 
 -12   5   4        9.67        4.36     58.16 o 
 -11   5   4      444.37      464.71     73.63 o 
 -10   5   4        5.39       -6.50     31.90 o 
  -9   5   4     1835.46     2103.06    108.96 o 
  -8   5   4      131.15      159.06     40.76 o 
  -7   5   4      726.43      718.65     63.37 o 
  -6   5   4      316.05      352.31     42.95 o 
  -5   5   4     2422.57     2334.07     95.97 o 
  -4   5   4      310.16      317.43     36.52 o 
  -3   5   4    13265.43    13298.74    340.03 o 
  -2   5   4      659.10      707.02     68.47 o 
  -1   5   4      663.02      626.21     44.90 o 
   0   5   4      913.12      957.09     52.19 o 
   1   5   4      559.25      578.16     59.27 o 
   2   5   4        7.39       17.91     24.15 o 
   3   5   4     1321.78     1282.47     71.50 o 
   4   5   4        0.09       -7.06     25.59 o 
   5   5   4     1255.98     1265.40     79.09 o 
   6   5   4       91.83      136.74     37.79 o 
   7   5   4     1655.18     1708.82     98.28 o 
   8   5   4       24.49       12.10     31.96 o 
   9   5   4       55.12      102.41     45.66 o 
  10   5   4        0.83      -69.13     69.13 o 
  11   5   4      198.85      114.89     75.87 o 
  12   5   4      240.08       95.20     85.91 o 
  13   5   4        0.09       13.91     70.56 o 
  14   5   4       23.04      -70.27     70.27 o 
  15   5   4        4.74      -33.48     80.88 o 
 -16   6   4        0.02      -69.64     69.64 o 
 -15   6   4        1.27      -67.97     67.97 o 
 -14   6   4       39.16       16.00     71.29 o 
 -13   6   4       91.98       31.70    113.32 o 
 -12   6   4      187.75      200.92     75.48 o 
 -11   6   4        0.19      -24.21     46.26 o 
 -10   6   4      941.25      902.50     78.25 o 
  -9   6   4      234.18      301.21     49.91 o 
  -8   6   4        1.93        4.82     44.76 o 
  -7   6   4     2497.65     2488.73    121.94 o 
  -6   6   4      318.54      254.92     51.95 o 
  -5   6   4       43.29       49.74     31.55 o 
  -4   6   4      888.07     1057.89     67.40 o 
  -3   6   4      342.73      310.06     38.15 o 
  -2   6   4        8.59        3.06     17.43 o 
  -1   6   4     6296.37     6266.19    178.69 o 
   0   6   4      669.08      759.49     47.67 o 
   1   6   4       66.41       33.74     20.10 o 
   2   6   4     1343.23     1496.97     73.79 o 
   3   6   4     2902.53     2698.06    106.75 o 
   4   6   4       22.88       16.46     29.51 o 
   5   6   4      446.46      456.33     52.22 o 
   6   6   4      395.91      372.91     53.44 o 
   7   6   4      163.15       96.96     38.57 o 
   8   6   4       23.34       44.01     41.45 o 
   9   6   4        3.69      -11.81     41.56 o 
  10   6   4      120.75      299.77     62.23 o 
  11   6   4      732.51      716.70    111.27 o 
  12   6   4        1.28       39.58     69.95 o 
  13   6   4      267.31      224.96     90.90 o 
  14   6   4       22.02      -31.71     69.74 o 
  15   6   4       16.26      -16.59     74.94 o 
 -15   7   4        0.07      -69.20     69.20 o 
 -14   7   4       12.00      -65.01     87.60 o 
 -13   7   4      259.53       88.14    127.61 o 
 -12   7   4      191.54       23.96     63.90 o 
 -11   7   4       69.51       13.91     85.79 o 
 -10   7   4      513.44      555.54     68.24 o 
  -9   7   4      191.70      205.69     47.80 o 
  -8   7   4      965.71      961.10     82.57 o 
  -7   7   4     2726.32     3238.21    150.09 o 
  -6   7   4        6.47       14.13     36.43 o 
  -5   7   4      772.52      810.87     78.53 o 
  -4   7   4       38.64       29.10     28.42 o 
  -3   7   4      824.32      820.31     77.52 o 
  -2   7   4      521.78      500.05     51.74 o 
  -1   7   4     1696.26     1519.53     96.85 o 
   0   7   4        0.72      -20.11     23.83 o 
   1   7   4      918.37      865.78     70.78 o 
   2   7   4      220.13      257.28     33.14 o 
   3   7   4      423.53      427.55     44.46 o 
   4   7   4      663.97      654.26    105.37 o 
   5   7   4     1005.48      910.39     69.52 o 
   6   7   4       15.02        7.85     32.89 o 
   7   7   4     1612.00     1849.62    108.96 o 
   8   7   4       22.61       -0.76     37.41 o 
   9   7   4      255.16      316.01     67.87 o 
  10   7   4      116.49      172.31     65.65 o 
  11   7   4      157.01      117.89     76.57 o 
  12   7   4       77.35      -22.81     84.82 o 
  13   7   4      229.90      148.60     87.71 o 
  14   7   4       11.14      -64.87     74.62 o 
 -15   8   4       44.80       50.29    106.68 o 
 -14   8   4       29.16       -4.10     89.16 o 
 -13   8   4       44.85       15.89     76.51 o 
 -12   8   4       89.27       28.28     76.83 o 
 -11   8   4      341.64      357.60    111.39 o 
 -10   8   4        1.94      -17.89     40.58 o 
  -9   8   4     1441.51     1361.20    101.62 o 
  -8   8   4      320.21      306.06     55.68 o 
  -7   8   4      180.10      232.96     52.26 o 
  -6   8   4     1147.68     1228.71     88.31 o 
  -5   8   4        2.00      -37.79     37.79 o 
  -4   8   4      444.44      404.08     56.52 o 
  -3   8   4       10.96       64.72     41.73 o 
  -2   8   4      542.62      540.30     44.12 o 
  -1   8   4      766.39      714.98     56.67 o 
   0   8   4     1472.38     1400.43    105.27 o 
   1   8   4     3733.88     3686.15    181.10 o 
   2   8   4     1038.61     1116.37     86.05 o 
   3   8   4     1157.15     1049.57     87.70 o 
   4   8   4     1379.95     1525.12     83.66 o 
   5   8   4     1378.51     1359.74    128.60 o 
   6   8   4      794.36      900.65    106.07 o 
   7   8   4       37.60       -6.39     36.99 o 
   8   8   4       42.53       76.35     41.76 o 
   9   8   4      370.33      492.60     79.59 o 
  10   8   4       84.43       37.02     73.74 o 
  11   8   4       35.00       21.33     81.98 o 
  12   8   4      814.36      909.80    146.35 o 
  13   8   4        1.67      -14.88     89.96 o 
  14   8   4       95.66        0.93     89.27 o 
 -14   9   4       12.05      -80.72     82.19 o 
 -13   9   4       16.18     -126.12    126.12 o 
 -12   9   4       22.72      -55.39    116.51 o 
 -11   9   4        7.06      -35.21     53.33 o 
 -10   9   4      396.07      425.77     79.54 o 
  -9   9   4        3.63      -36.31     36.31 o 
  -8   9   4       98.10      125.31     54.25 o 
  -7   9   4       26.09       22.01     47.48 o 
  -6   9   4      127.05      114.02     53.37 o 
  -5   9   4       79.66       96.94     57.07 o 
  -4   9   4      164.64      204.67     75.68 o 
  -3   9   4     1022.89      779.35     97.21 o 
  -2   9   4     2177.87     2061.85    154.94 o 
  -1   9   4        0.22      -20.79     47.71 o 
   0   9   4     1379.01     1467.73    131.71 o 
   1   9   4     1769.79     1762.38    141.18 o 
   2   9   4     2290.00     2181.26    160.58 o 
   3   9   4      173.48      172.79     52.99 o 
   4   9   4      529.75      548.08     69.88 o 
   5   9   4       50.99       42.87     42.47 o 
   6   9   4      198.94      139.18     53.60 o 
   7   9   4        0.93      -38.85     38.85 o 
   8   9   4       50.70       34.81     51.95 o 
   9   9   4      405.93      452.70     91.92 o 
  10   9   4       15.43        7.60     83.98 o 
  11   9   4       89.23      165.39     92.96 o 
  12   9   4       50.31       78.61     93.85 o 
  13   9   4      301.23      145.31    101.42 o 
 -13  10   4        0.04      162.81    109.82 o 
 -12  10   4        4.16      -55.54     96.87 o 
 -11  10   4       61.38      -24.94     83.12 o 
 -10  10   4       43.68      -12.14     49.47 o 
  -9  10   4       69.85       87.88     56.08 o 
  -8  10   4      494.64      464.06     85.78 o 
  -7  10   4       83.44       90.51     56.81 o 
  -6  10   4       42.72       92.23     58.07 o 
  -5  10   4     1345.58     1565.51    141.92 o 
  -4  10   4      500.05      852.72    109.07 o 
  -3  10   4       53.67      -42.86     64.87 o 
  -2  10   4     1034.33      973.17    112.74 o 
  -1  10   4       55.12      116.56     60.77 o 
   0  10   4      375.67      226.31     72.51 o 
   1  10   4      161.24       72.08     56.23 o 
   2  10   4      404.77      358.57     78.40 o 
   3  10   4        0.92       -8.90     56.95 o 
   4  10   4       44.76      -21.35     47.16 o 
   5  10   4       21.20      -34.12     44.27 o 
   6  10   4      334.98      318.46     74.06 o 
   7  10   4       67.56       14.92     55.58 o 
   8  10   4     1289.22     1449.11    142.16 o 
   9  10   4       59.67       81.92     77.06 o 
  10  10   4      113.26      -42.21     63.49 o 
  11  10   4        2.52      -21.24    119.71 o 
  12  10   4      434.11      450.65    152.10 o 
 -12  11   4      277.56      697.34    173.53 o 
 -11  11   4      339.37      501.48    119.47 o 
 -10  11   4      604.25      614.82    121.01 o 
  -9  11   4        0.39      -49.66     49.66 o 
  -8  11   4      384.59      532.47     96.44 o 
  -7  11   4       12.80      -23.32     52.18 o 
  -6  11   4      377.15      377.46     85.74 o 
  -5  11   4      229.44       59.23     91.70 o 
  -4  11   4       16.82       32.84     65.25 o 
  -3  11   4      250.74      243.29     76.63 o 
  -2  11   4       40.17       71.75     62.90 o 
  -1  11   4      295.69      262.60     76.70 o 
   0  11   4      970.11     1117.34    126.99 o 
   1  11   4     1220.98     1054.86    123.78 o 
   2  11   4     1701.63     1692.27    279.54 o 
   3  11   4       55.87       19.76     58.00 o 
   4  11   4      457.92      638.74    105.38 o 
   5  11   4      116.24      177.01     69.31 o 
   6  11   4      253.94      336.93    115.41 o 
   7  11   4       13.72      275.48    211.96 o 
   8  11   4       46.02       -5.54     62.49 o 
   9  11   4      238.92      197.80     94.68 o 
  10  11   4        0.04      -57.35    101.16 o 
  11  11   4       42.42      -10.37    108.45 o 
 -11  12   4       93.86      -34.56     80.11 o 
 -10  12   4      306.13      207.49    107.87 o 
  -9  12   4      283.89      427.31     99.85 o 
  -8  12   4       45.02       47.27     69.19 o 
  -7  12   4       78.42       87.89     97.99 o 
  -6  12   4      367.52      371.43     96.64 o 
  -5  12   4       52.88       36.23     77.96 o 
  -4  12   4     1343.00     1429.51    148.28 o 
  -3  12   4       58.13       59.44     66.15 o 
  -2  12   4      724.66      836.75    117.57 o 
  -1  12   4       86.84      179.15     81.47 o 
   0  12   4      681.84      823.65    173.75 o 
   1  12   4      346.62      333.22    101.21 o 
   2  12   4       82.46      118.59     70.87 o 
   3  12   4       98.47       65.52    104.06 o 
   4  12   4       11.33      -52.25     52.25 o 
   5  12   4      117.57       81.47     72.35 o 
   6  12   4      560.73      597.31    128.38 o 
   7  12   4      166.58      192.68    130.89 o 
   8  12   4      101.69      142.13    109.74 o 
   9  12   4      120.20      182.03    127.71 o 
  -9  13   4        3.05      -22.40     67.34 o 
  -8  13   4       54.71       43.39     77.61 o 
  -7  13   4      181.65      252.00     92.71 o 
  -6  13   4       16.66       83.72     70.13 o 
  -5  13   4      156.85      172.86     87.50 o 
  -4  13   4       40.03      -16.97     98.46 o 
  -3  13   4        6.87        0.05     61.06 o 
  -2  13   4       33.38       73.14     72.43 o 
  -1  13   4      305.28      410.84    102.42 o 
   0  13   4      276.66      377.02     99.88 o 
   1  13   4      418.17      298.83     97.49 o 
   2  13   4      237.94      245.62     86.65 o 
   3  13   4      210.08      167.98     84.82 o 
   4  13   4      163.12      280.42     91.78 o 
   5  13   4       35.72       15.47     83.40 o 
   6  13   4        7.19      -57.56     68.69 o 
   7  13   4        0.05      -63.06     63.06 o 
   8  13   4      307.42      336.71    122.40 o 
  -7  14   4       13.58      -38.72     68.36 o 
  -6  14   4      158.77      174.42     83.67 o 
  -5  14   4      153.04      170.03     80.88 o 
  -4  14   4      383.51      402.40    104.15 o 
  -3  14   4      386.39      316.38     98.80 o 
  -2  14   4        4.09      -63.86     63.86 o 
  -1  14   4       59.23       94.81    111.73 o 
   0  14   4        0.47      -51.93     72.63 o 
   1  14   4       69.81        1.33     75.68 o 
   2  14   4      333.53      209.31     91.78 o 
   3  14   4      199.24      263.81     94.57 o 
   4  14   4       27.46       19.82     73.14 o 
   5  14   4       96.96       18.78     77.58 o 
  -2  15   4       84.91       59.74     84.38 o 
  -1  15   4       15.70       30.20     80.17 o 
   0  15   4       27.48      -43.49     72.72 o 
   1  15   4        2.46        2.93     76.84 o 
 -17   0   5       34.44      -10.80     96.53 o 
 -15   0   5      333.49      356.32    126.17 o 
 -13   0   5      321.10      310.93    116.66 o 
 -11   0   5     3162.19     3359.16    265.22 o 
  -9   0   5      329.27      235.58     57.15 o 
  -7   0   5       50.94       83.84     40.69 o 
  -5   0   5      221.87      249.34     43.61 o 
  -3   0   5      114.79       92.55     49.43 o 
  -1   0   5      554.34      507.11    133.75 o 
   1   0   5     1341.61     1201.44    123.98 o 
   3   0   5     1322.31     1332.63     90.61 o 
   5   0   5      372.42      445.42     59.26 o 
   7   0   5        0.17       23.20     35.99 o 
   9   0   5       76.21        9.03    122.38 o 
  11   0   5      585.04      511.81    128.41 o 
  13   0   5      346.40      401.54    139.05 o 
  15   0   5      632.92      558.66    478.82 o 
 -17   1   5      177.31       29.31     75.09 o 
 -16   1   5      149.82      123.31    100.39 o 
 -15   1   5       69.95      -57.19     57.19 o 
 -14   1   5        3.51      -27.66     55.85 o 
 -13   1   5        5.32       37.62     58.73 o 
 -12   1   5       16.69      -45.66     45.82 o 
 -11   1   5      121.23      116.35     69.31 o 
 -10   1   5      426.29      485.76     55.19 o 
  -9   1   5     1404.92     1417.49     80.25 o 
  -8   1   5       11.54       32.39     28.05 o 
  -7   1   5      664.82      567.31     47.08 o 
  -6   1   5       80.42       78.09     26.93 o 
  -5   1   5      318.73      337.17     33.97 o 
  -4   1   5       66.34       41.00     20.72 o 
  -3   1   5       82.35       66.08     34.19 o 
  -2   1   5      190.29      159.24     22.73 o 
  -1   1   5      122.15      131.92     20.91 o 
   0   1   5       38.77       26.68     17.00 o 
   1   1   5      343.63      324.73     30.02 o 
   2   1   5     2130.09     2082.94     72.31 o 
   3   1   5      477.50      472.15     38.02 o 
   4   1   5        0.19       -3.85     21.76 o 
   5   1   5      255.39      206.13     39.55 o 
   6   1   5      713.01      782.84     88.43 o 
   7   1   5     1228.67     1366.61     68.56 o 
   8   1   5       19.07       45.25     40.82 o 
   9   1   5     1496.46     1537.08    131.19 o 
  10   1   5        4.15        1.53     50.38 o 
  11   1   5        0.06      -47.37     47.37 o 
  12   1   5        6.09       -3.69     50.57 o 
  13   1   5       20.02      -40.78     56.38 o 
  14   1   5      192.38      241.77    104.53 o 
  15   1   5       44.59      -61.00     76.10 o 
  16   1   5        2.27      -27.75     74.50 o 
 -17   2   5       10.04     -114.41    114.41 o 
 -16   2   5        0.19      -60.63     60.63 o 
 -15   2   5      154.61      274.61     84.55 o 
 -14   2   5      214.12      265.77     84.43 o 
 -13   2   5      547.87      561.30    135.46 o 
 -12   2   5       74.67      -26.71     48.96 o 
 -11   2   5      179.12      175.74     49.35 o 
 -10   2   5      554.56      534.66     56.69 o 
  -9   2   5      288.66      318.71     49.78 o 
  -8   2   5       17.13       -3.40     29.00 o 
  -7   2   5      130.08      118.45     30.37 o 
  -6   2   5        4.24      -14.31     22.53 o 
  -5   2   5      202.49      199.40     29.44 o 
  -4   2   5      296.18      343.86     42.89 o 
  -3   2   5      317.93      317.29     29.64 o 
  -2   2   5      113.72      146.51     23.23 o 
  -1   2   5      421.69      413.57     32.74 o 
   0   2   5      756.39      738.80     46.24 o 
   1   2   5        0.92       19.09     31.20 o 
   2   2   5       18.03        8.73     20.77 o 
   3   2   5      548.07      539.82     41.64 o 
   4   2   5       25.52        4.44     22.42 o 
   5   2   5        2.00       -3.33     22.59 o 
   6   2   5      308.80      271.06     37.38 o 
   7   2   5       90.95       78.56     33.55 o 
   8   2   5      502.68      517.33     77.10 o 
   9   2   5      184.11      207.60     64.59 o 
  10   2   5      552.07      596.28     92.86 o 
  11   2   5     1176.27      988.71    175.76 o 
  12   2   5       64.65       45.90     58.40 o 
  13   2   5      122.20      187.67     80.95 o 
  14   2   5       49.74       14.95     70.72 o 
  15   2   5       91.66       71.06    110.62 o 
  16   2   5      190.63       66.02     88.23 o 
 -17   3   5      121.76      -10.44     82.09 o 
 -16   3   5       97.91      -14.39    119.88 o 
 -15   3   5      566.65      447.27     97.42 o 
 -14   3   5      113.05       -7.87     60.55 o 
 -13   3   5       79.06      -15.20     55.20 o 
 -12   3   5        1.78      -49.28     49.28 o 
 -11   3   5      278.26      262.71     66.93 o 
 -10   3   5     2727.90     2693.68    143.45 o 
  -9   3   5       17.47      -33.22     33.22 o 
  -8   3   5      105.06       66.28     32.02 o 
  -7   3   5      348.35      352.12     42.57 o 
  -6   3   5       10.73      -10.81     22.83 o 
  -5   3   5      611.85      641.59     53.00 o 
  -4   3   5      145.22      148.52     25.71 o 
  -3   3   5       44.97       38.23     19.87 o 
  -2   3   5       32.33       13.61     20.29 o 
  -1   3   5      993.89     1058.05     54.06 o 
   0   3   5     1262.73     1324.15     61.69 o 
   1   3   5        0.76        4.64     19.15 o 
   2   3   5        3.04        0.55     21.12 o 
   3   3   5      112.26      168.63     29.51 o 
   4   3   5        9.89       10.04     23.91 o 
   5   3   5        3.10        3.40     23.18 o 
   6   3   5       21.89        6.34     27.37 o 
   7   3   5      806.82      774.00     60.16 o 
   8   3   5      212.46      239.54     36.34 o 
   9   3   5       10.92       40.07     33.03 o 
  10   3   5      852.92     1001.46    116.37 o 
  11   3   5       83.30      155.59     72.07 o 
  12   3   5        4.15      -71.43     71.43 o 
  13   3   5       19.37      -17.64     64.50 o 
  14   3   5      143.61      115.38     76.72 o 
  15   3   5       86.51      100.36     86.22 o 
  16   3   5      196.31      230.34    103.94 o 
 -17   4   5        0.00       66.62    108.49 o 
 -16   4   5      388.71      406.15    104.90 o 
 -15   4   5        0.48       17.92     67.95 o 
 -14   4   5       21.98      -21.01     61.41 o 
 -13   4   5      157.17      151.16    100.38 o 
 -12   4   5       71.78       42.59     54.58 o 
 -11   4   5        3.80        1.87     43.78 o 
 -10   4   5       21.98       31.85     36.58 o 
  -9   4   5       92.29      123.65     40.29 o 
  -8   4   5      449.43      473.70     51.06 o 
  -7   4   5       10.51       11.93     23.80 o 
  -6   4   5      361.21      307.81     38.10 o 
  -5   4   5      544.11      611.96     47.53 o 
  -4   4   5     1287.99     1260.55     65.78 o 
  -3   4   5      275.81      291.24     32.95 o 
  -2   4   5      262.03      319.65     36.69 o 
  -1   4   5      638.15      711.04     46.85 o 
   0   4   5     1680.10     1763.84     74.94 o 
   1   4   5     1592.99     1663.33     73.87 o 
   2   4   5       23.38        9.21     22.41 o 
   3   4   5       44.61       59.07     26.89 o 
   4   4   5     1394.80     1384.09     76.96 o 
   5   4   5        6.63      -26.89     30.54 o 
   6   4   5      172.47      197.11     40.00 o 
   7   4   5       59.99       72.04     34.32 o 
   8   4   5      106.38      147.23     36.93 o 
   9   4   5      202.90      271.93     81.68 o 
  10   4   5      129.25      163.51     66.34 o 
  11   4   5       40.07      117.74     68.68 o 
  12   4   5       30.47       24.88     67.57 o 
  13   4   5      323.95      288.29     91.17 o 
  14   4   5        7.24      -62.38     62.38 o 
  15   4   5      151.66      207.10     97.57 o 
 -16   5   5        3.52      -35.50     86.68 o 
 -15   5   5       14.65      -61.01     61.01 o 
 -14   5   5      812.96      931.50    126.54 o 
 -13   5   5        1.26      -31.34     55.34 o 
 -12   5   5      593.05      589.09    172.56 o 
 -11   5   5       32.66      -36.35     36.35 o 
 -10   5   5        3.12       13.87     34.05 o 
  -9   5   5      243.66      223.57     46.13 o 
  -8   5   5      505.74      480.66     68.63 o 
  -7   5   5        0.01       33.19     29.87 o 
  -6   5   5       44.09       36.38     27.47 o 
  -5   5   5        1.32        1.79     24.92 o 
  -4   5   5       34.23       30.38     22.60 o 
  -3   5   5       14.80       22.18     23.11 o 
  -2   5   5      317.45      356.90     36.71 o 
  -1   5   5     1978.71     2192.53     87.25 o 
   0   5   5      736.23      761.77     51.51 o 
   1   5   5        5.20       17.68     20.71 o 
   2   5   5       90.37      106.55     27.07 o 
   3   5   5      456.57      521.45     51.57 o 
   4   5   5      201.02      149.56     46.36 o 
   5   5   5        0.06      -15.47     31.70 o 
   6   5   5       31.87       64.99     34.99 o 
   7   5   5       79.07      107.29     36.66 o 
   8   5   5        4.13      -28.32     28.32 o 
   9   5   5        2.51      -39.50     39.50 o 
  10   5   5      293.94      250.68    101.93 o 
  11   5   5      768.37      772.23    112.74 o 
  12   5   5     1268.45     1405.00    150.23 o 
  13   5   5        0.24      -60.30     60.30 o 
  14   5   5      336.12      262.35     99.75 o 
  15   5   5        0.53      -72.01     72.01 o 
 -16   6   5      162.20       80.62    165.83 o 
 -15   6   5       20.87       -1.59     71.13 o 
 -14   6   5      210.82       77.81     79.33 o 
 -13   6   5       15.47       -7.25     64.91 o 
 -12   6   5        0.09      -41.35     54.14 o 
 -11   6   5       14.77       22.26     46.40 o 
 -10   6   5      189.59      302.70     60.71 o 
  -9   6   5      142.10      132.15     40.69 o 
  -8   6   5       83.03      101.61     41.33 o 
  -7   6   5      278.27      327.05     47.50 o 
  -6   6   5     1752.06     1551.33     89.62 o 
  -5   6   5      278.85      236.87     37.45 o 
  -4   6   5       22.20       40.15     25.15 o 
  -3   6   5      519.78      570.79     63.75 o 
  -2   6   5       10.29        7.25     20.44 o 
  -1   6   5       36.22       58.56     22.79 o 
   0   6   5       99.95       83.65     24.59 o 
   1   6   5     1720.40     1768.19     85.43 o 
   2   6   5        0.00        2.54     21.64 o 
   3   6   5      125.40      125.19     32.28 o 
   4   6   5      108.99      113.25     34.34 o 
   5   6   5     1494.93     1415.68     87.72 o 
   6   6   5     1349.48     1389.37     88.34 o 
   7   6   5        0.22      -29.56     29.56 o 
   8   6   5      162.03      212.60     52.94 o 
   9   6   5        5.93      -43.37     43.37 o 
  10   6   5      499.71      506.41    156.32 o 
  11   6   5       18.55      -52.77     56.31 o 
  12   6   5      241.23      254.29     91.88 o 
  13   6   5       23.33       75.21     74.90 o 
  14   6   5      120.21       70.25     90.35 o 
  15   6   5      303.51      337.47    101.28 o 
 -15   7   5       16.89     -125.99    125.99 o 
 -14   7   5       48.46      101.20    107.92 o 
 -13   7   5      113.30      142.60     77.56 o 
 -12   7   5      501.01      464.53     82.03 o 
 -11   7   5      156.79      154.93     62.58 o 
 -10   7   5      784.65      882.82     81.42 o 
  -9   7   5      319.82      396.39     58.15 o 
  -8   7   5       42.63       38.18     42.18 o 
  -7   7   5      213.09      115.12     43.22 o 
  -6   7   5        2.14        0.58     31.85 o 
  -5   7   5      685.53      739.82     67.32 o 
  -4   7   5      195.97      202.78     40.87 o 
  -3   7   5      690.93      651.13     52.75 o 
  -2   7   5      230.56      217.63     32.92 o 
  -1   7   5        0.21       -0.19     30.90 o 
   0   7   5        0.06       -5.38     27.61 o 
   1   7   5      195.85      214.01     32.40 o 
   2   7   5      242.40      193.04     33.90 o 
   3   7   5      734.97      767.94     58.90 o 
   4   7   5        0.20       22.23     30.35 o 
   5   7   5      724.04      679.47     63.60 o 
   6   7   5      357.43      340.09     50.30 o 
   7   7   5      802.34      881.13     81.15 o 
   8   7   5      313.92      275.90     54.39 o 
   9   7   5        0.52       15.55     57.86 o 
  10   7   5      112.74      214.84     65.95 o 
  11   7   5        0.85      -60.67     60.67 o 
  12   7   5      165.60      119.49     81.39 o 
  13   7   5       38.93      -61.88     72.78 o 
  14   7   5       30.93      -35.60     79.05 o 
 -15   8   5       54.39      -56.67     82.91 o 
 -14   8   5        0.79       -9.25     83.37 o 
 -13   8   5      369.53      252.30    100.19 o 
 -12   8   5       10.40       45.62     56.41 o 
 -11   8   5       66.44       31.09     53.79 o 
 -10   8   5        7.18       -6.92     41.44 o 
  -9   8   5       11.91      -53.53     53.53 o 
  -8   8   5      766.23      660.42     72.82 o 
  -7   8   5        4.68      -17.42     36.28 o 
  -6   8   5        1.46      -35.28     35.28 o 
  -5   8   5       55.07       72.77     49.42 o 
  -4   8   5      390.98      414.22     50.12 o 
  -3   8   5      181.66      124.50     52.84 o 
  -2   8   5       11.17        2.26     25.10 o 
  -1   8   5       34.98       58.21     30.00 o 
   0   8   5      803.87      878.94     73.16 o 
   1   8   5      336.45      286.76     49.56 o 
   2   8   5     1103.78     1081.13     87.34 o 
   3   8   5        7.02      -12.02     34.39 o 
   4   8   5       95.93       90.25     34.20 o 
   5   8   5      371.06      299.62     60.51 o 
   6   8   5      524.05      547.09     61.97 o 
   7   8   5       94.04       75.09     45.99 o 
   8   8   5      471.70      446.53     64.43 o 
   9   8   5      150.95      221.69     63.96 o 
  10   8   5      205.25      229.04     71.73 o 
  11   8   5      233.90       91.45     90.86 o 
  12   8   5       29.50      120.92    101.32 o 
  13   8   5       68.41       95.94     92.63 o 
 -14   9   5      247.17      367.92    179.04 o 
 -13   9   5       59.67      -44.44    111.99 o 
 -12   9   5       88.76       65.04     84.17 o 
 -11   9   5       53.02      -49.98     49.98 o 
 -10   9   5       16.15       14.53     48.10 o 
  -9   9   5        2.27       26.41     44.52 o 
  -8   9   5       56.84       25.06     45.94 o 
  -7   9   5       27.81        6.11     44.57 o 
  -6   9   5      197.62      133.40     55.34 o 
  -5   9   5     1699.08     1401.63    133.40 o 
  -4   9   5      633.64      734.50    173.81 o 
  -3   9   5        7.34       -0.97     47.93 o 
  -2   9   5       16.00       -8.04     49.30 o 
  -1   9   5       26.24       52.16     51.98 o 
   0   9   5       71.22      112.64     59.84 o 
   1   9   5      202.06      120.34     59.31 o 
   2   9   5      159.31       52.99     55.64 o 
   3   9   5       64.69       35.51     40.40 o 
   4   9   5      496.45      515.07    117.45 o 
   5   9   5     1755.17     1946.40    149.46 o 
   6   9   5        0.04       67.60     42.07 o 
   7   9   5       38.82       -4.36     43.87 o 
   8   9   5        9.12      -22.56     43.30 o 
   9   9   5       48.97       28.80     62.33 o 
  10   9   5       17.66      -61.20     61.20 o 
  11   9   5      819.17     1118.42    165.79 o 
  12   9   5      111.84      175.59    105.23 o 
  13   9   5       96.32       59.30     92.80 o 
 -13  10   5      122.27       94.03    104.66 o 
 -12  10   5        6.57       46.49     84.88 o 
 -11  10   5      694.24      718.99    123.66 o 
 -10  10   5      145.21      217.45     74.03 o 
  -9  10   5      217.51      201.44     70.25 o 
  -8  10   5       32.05       43.04     57.95 o 
  -7  10   5       72.92      143.26     70.90 o 
  -6  10   5      409.71      370.57     81.24 o 
  -5  10   5       19.91      -40.13     47.64 o 
  -4  10   5     1030.82      991.52    115.91 o 
  -3  10   5       90.08       77.52     59.69 o 
  -2  10   5       54.36       12.49     60.17 o 
  -1  10   5      146.59       43.61     69.69 o 
   0  10   5      141.78       63.76     60.36 o 
   1  10   5      297.59      295.63     74.98 o 
   2  10   5     1150.01     1089.38    121.83 o 
   3  10   5        0.47      -59.46     59.46 o 
   4  10   5       39.88       50.25     56.06 o 
   5  10   5       14.90       83.65     57.48 o 
   6  10   5        0.00      -31.76     46.09 o 
   7  10   5       32.03       82.75     56.40 o 
   8  10   5       56.34       84.26     60.96 o 
   9  10   5        3.38       14.04     70.62 o 
  10  10   5        0.41      -69.00     69.00 o 
  11  10   5      184.44      172.39    115.91 o 
  12  10   5      109.28      159.63    118.18 o 
 -12  11   5        0.97      -66.15     66.15 o 
 -11  11   5       64.20        3.19     75.54 o 
 -10  11   5        0.00        5.45     81.00 o 
  -9  11   5      185.33      227.31     80.72 o 
  -8  11   5       65.33       23.60     59.08 o 
  -7  11   5       88.85       48.31     61.60 o 
  -6  11   5       70.87       58.02     61.21 o 
  -5  11   5       51.06      -43.70     54.91 o 
  -4  11   5      134.65       99.63     71.04 o 
  -3  11   5        8.81      -28.68     50.63 o 
  -2  11   5       28.10      -79.54     79.54 o 
  -1  11   5      590.90      480.05     96.09 o 
   0  11   5      114.74      207.57     71.80 o 
   1  11   5       92.67       -0.98     56.24 o 
   2  11   5        0.08      -11.86     64.09 o 
   3  11   5       20.35        6.08     54.11 o 
   4  11   5       49.72        9.56     60.76 o 
   5  11   5        6.48      -55.60     55.60 o 
   6  11   5       42.53        2.48     58.17 o 
   7  11   5      343.74      345.50     92.50 o 
   8  11   5      295.07      322.48     82.89 o 
   9  11   5      112.50        8.58     72.53 o 
  10  11   5       12.50      -14.85     74.55 o 
 -11  12   5        6.20       36.73     76.43 o 
 -10  12   5        0.01       -3.57     74.11 o 
  -9  12   5      339.12      290.25    109.07 o 
  -8  12   5        0.01        4.31     63.43 o 
  -7  12   5       90.49       84.65     72.05 o 
  -6  12   5        9.88      -27.58     52.78 o 
  -5  12   5      184.01       30.95     66.22 o 
  -4  12   5      129.90      131.96     71.90 o 
  -3  12   5       11.03      -45.24     45.24 o 
  -2  12   5      438.91      460.27     97.81 o 
  -1  12   5       98.81       94.33     66.02 o 
   0  12   5      248.43      102.94     93.06 o 
   1  12   5       43.24       23.02     55.32 o 
   2  12   5      127.61       57.19     60.82 o 
   3  12   5        9.85      -45.83     53.47 o 
   4  12   5        0.78       32.42     68.84 o 
   5  12   5      102.55      136.55     93.01 o 
   6  12   5       20.62       32.32     63.80 o 
   7  12   5        0.06       -8.26     74.52 o 
   8  12   5        5.85       91.26     89.54 o 
   9  12   5       74.96       74.66     96.14 o 
  -9  13   5       65.16       27.03     69.49 o 
  -8  13   5       93.49       61.44     68.47 o 
  -7  13   5        1.57        3.04     94.40 o 
  -6  13   5      139.66        5.98     69.52 o 
  -5  13   5      241.08      270.43     86.63 o 
  -4  13   5       15.57       50.85     99.81 o 
  -3  13   5        4.87       39.39     66.18 o 
  -2  13   5      314.25      328.03     95.47 o 
  -1  13   5       21.09      -49.92     65.83 o 
   0  13   5        2.03      -49.09     49.09 o 
   1  13   5      109.28       52.55     88.03 o 
   2  13   5        1.15        5.23     84.40 o 
   3  13   5       27.64       -0.29     62.98 o 
   4  13   5       24.88      -19.23     61.87 o 
   5  13   5       39.97      -66.30     66.30 o 
   6  13   5      103.73      148.00     81.10 o 
   7  13   5        3.22      -65.18     65.18 o 
  -6  14   5      219.00      305.11    103.39 o 
  -5  14   5       13.24       65.14     73.88 o 
  -4  14   5        9.03      -11.52     76.11 o 
  -3  14   5      285.29      157.31     83.41 o 
  -2  14   5       16.65      -55.16     55.16 o 
  -1  14   5        5.10       58.60     73.18 o 
   0  14   5       42.30        1.53     71.89 o 
   1  14   5        5.84      -38.23     59.07 o 
   2  14   5       12.73      -32.56     68.22 o 
   3  14   5      195.39      220.30     89.30 o 
   4  14   5        4.65      -45.07     73.59 o 
   5  14   5      118.35       69.64     77.02 o 
  -1  15   5      143.26       31.62     81.52 o 
   0  15   5       64.90      237.22    100.80 o 
 -16   0   6       42.63      -48.17    194.61 o 
 -14   0   6       89.71       36.13    167.19 o 
 -12   0   6      889.28      686.94    141.75 o 
 -10   0   6     2872.78     3341.34    242.76 o 
  -8   0   6     2580.30     2431.63    170.54 o 
  -6   0   6     9487.71    11512.76    420.45 o 
  -4   0   6    36256.64    38415.97   1284.68 o 
  -2   0   6     4068.86     4177.64    134.55 o 
   0   0   6     6384.34     6495.07    240.00 o 
   2   0   6     4869.27     4982.19    199.96 o 
   4   0   6     7015.29     6916.02    330.03 o 
   6   0   6       17.20       43.64     43.22 o 
   8   0   6      964.60      989.00     84.34 o 
  10   0   6       38.64       78.51     81.51 o 
  12   0   6       24.41      -41.20     72.40 o 
  14   0   6       63.70      155.95    135.09 o 
  16   0   6      195.81      297.76    138.76 o 
 -17   1   6      193.73      209.24     89.44 o 
 -16   1   6       84.89       88.05     81.84 o 
 -15   1   6       44.21      -75.29     75.29 o 
 -14   1   6       54.53       50.67     59.57 o 
 -13   1   6      244.31      223.25     71.08 o 
 -12   1   6      125.60      170.49     65.75 o 
 -11   1   6        6.21      -13.97     50.62 o 
 -10   1   6     5098.14     4995.30    166.93 o 
  -9   1   6     1654.41     1499.05     84.18 o 
  -8   1   6       47.46      -15.49     27.68 o 
  -7   1   6        0.74       -1.15     40.37 o 
  -6   1   6       80.96       79.40     27.81 o 
  -5   1   6     1533.64     1637.82     70.17 o 
  -4   1   6     4864.21     5117.66    144.52 o 
  -3   1   6     1442.30     1488.56     58.61 o 
  -2   1   6      115.58       76.47     32.33 o 
  -1   1   6        1.92        0.69     16.82 o 
   0   1   6    12127.89    11674.56    314.93 o 
   1   1   6     3797.40     3894.18    113.18 o 
   2   1   6     1780.58     1709.60     68.99 o 
   3   1   6       11.30       20.41     21.28 o 
   4   1   6     4043.22     3922.39    124.51 o 
   5   1   6      132.02      133.19     33.15 o 
   6   1   6       20.08       52.12     31.17 o 
   7   1   6      107.98       78.83     32.53 o 
   8   1   6      430.64      455.33     79.22 o 
   9   1   6      124.56       85.00     53.26 o 
  10   1   6      398.62      309.89     75.40 o 
  11   1   6      384.03      506.35     91.51 o 
  12   1   6       11.50      -18.06     58.74 o 
  13   1   6       77.79      130.07     71.73 o 
  14   1   6        0.07      -63.84     63.84 o 
  15   1   6       24.58      -26.19     76.18 o 
  16   1   6        3.33      -23.88     73.20 o 
 -17   2   6      127.96      -14.64     86.87 o 
 -16   2   6       76.79      -56.33     56.33 o 
 -15   2   6       38.47      -36.58     63.78 o 
 -14   2   6        0.76      -39.12     47.78 o 
 -13   2   6      125.37       61.04     60.70 o 
 -12   2   6        2.28      -36.23     46.75 o 
 -11   2   6     1015.74      959.95     88.90 o 
 -10   2   6      750.31      719.30     99.62 o 
  -9   2   6      951.39      891.85     66.56 o 
  -8   2   6     4347.13     4510.15    146.15 o 
  -7   2   6       27.53        9.84     26.02 o 
  -6   2   6    10577.01    11375.47    297.58 o 
  -5   2   6      605.87      645.66     46.70 o 
  -4   2   6      635.58      562.41     40.89 o 
  -3   2   6     1692.95     1677.20     64.38 o 
  -2   2   6     3563.64     3488.41    104.75 o 
  -1   2   6     1415.12     1310.33     55.79 o 
   0   2   6     4813.92     4807.81    134.69 o 
   1   2   6     1744.01     1683.16     66.01 o 
   2   2   6      112.04      101.49     24.56 o 
   3   2   6      407.29      398.32     38.86 o 
   4   2   6     1068.84     1026.92     61.80 o 
   5   2   6     1958.49     2008.03    103.35 o 
   6   2   6     4416.19     4499.19    144.68 o 
   7   2   6        0.57      -25.51     25.51 o 
   8   2   6      854.66      916.55     69.48 o 
   9   2   6       17.00       31.12     49.81 o 
  10   2   6      940.49      912.77    109.11 o 
  11   2   6       35.49       22.29     56.16 o 
  12   2   6       90.43       53.84     62.00 o 
  13   2   6       84.56       80.06     70.53 o 
  14   2   6      245.03      224.66     90.93 o 
  15   2   6        0.21      -34.78     80.11 o 
  16   2   6       17.72       80.15     79.74 o 
 -17   3   6       59.84       28.66     74.97 o 
 -16   3   6      157.33      289.82     87.56 o 
 -15   3   6       11.39       61.52     68.68 o 
 -14   3   6       79.54       28.06     65.99 o 
 -13   3   6        4.78       44.46     74.90 o 
 -12   3   6      259.60      272.39     71.14 o 
 -11   3   6        1.86       13.78     41.56 o 
 -10   3   6     1530.53     1539.38    126.71 o 
  -9   3   6     1699.31     1664.81     90.12 o 
  -8   3   6       48.87       71.84     31.35 o 
  -7   3   6     1397.89     1370.04     76.74 o 
  -6   3   6        2.10       -7.38     20.58 o 
  -5   3   6     5997.97     6082.83    174.45 o 
  -4   3   6     1120.45     1166.52     61.58 o 
  -3   3   6     1418.14     1478.12     66.03 o 
  -2   3   6     6088.41     6198.65    171.15 o 
  -1   3   6     1990.47     1929.39     72.76 o 
   0   3   6     4745.92     4495.96    131.30 o 
   1   3   6      301.26      324.46     41.29 o 
   2   3   6      719.56      637.99     46.51 o 
   3   3   6     4215.71     4030.58    127.64 o 
   4   3   6      751.70      881.31     59.12 o 
   5   3   6     4789.96     4981.30    156.05 o 
   6   3   6     1427.00     1450.59     81.58 o 
   7   3   6      240.05      339.12     43.99 o 
   8   3   6      147.91      142.87     35.13 o 
   9   3   6     1688.81     1488.55    132.05 o 
  10   3   6       81.55       68.84     56.08 o 
  11   3   6      112.85       -6.84     56.66 o 
  12   3   6     1232.25     1325.07    171.82 o 
  13   3   6        1.39      -50.65     60.82 o 
  14   3   6      204.91      107.66     77.90 o 
  15   3   6       78.99       87.77     80.08 o 
 -17   4   6       60.18      -90.73     90.73 o 
 -16   4   6        0.76      -88.80     88.80 o 
 -15   4   6        7.91      -57.46     57.46 o 
 -14   4   6      256.29      271.40     83.72 o 
 -13   4   6      247.26      342.00    100.31 o 
 -12   4   6      322.70      197.12     86.63 o 
 -11   4   6       40.08       34.18     46.20 o 
 -10   4   6     1403.56     1499.34    137.48 o 
  -9   4   6      371.36      481.82     64.14 o 
  -8   4   6     2146.66     2062.60     97.95 o 
  -7   4   6      203.10      190.27     35.72 o 
  -6   4   6     2019.27     1892.27     93.31 o 
  -5   4   6      802.77      899.06     58.49 o 
  -4   4   6      636.13      743.25     51.43 o 
  -3   4   6     1824.13     1868.46     77.41 o 
  -2   4   6     3763.18     4307.61    131.08 o 
  -1   4   6    11072.78    11132.62    288.64 o 
   0   4   6     4703.18     4989.92    147.91 o 
   1   4   6        1.30      -19.74     19.74 o 
   2   4   6       35.26       14.47     22.78 o 
   3   4   6     1132.66     1140.21     68.14 o 
   4   4   6      453.37      500.24     52.54 o 
   5   4   6       14.96       35.75     29.58 o 
   6   4   6      272.92      265.33     42.72 o 
   7   4   6      480.65      477.77     52.32 o 
   8   4   6      128.84      124.44     36.67 o 
   9   4   6      455.09      394.41     85.62 o 
  10   4   6     1450.47     1390.06    278.11 o 
  11   4   6     1081.64     1132.26    126.59 o 
  12   4   6        1.21      -25.25     59.88 o 
  13   4   6      130.68      239.91     87.41 o 
  14   4   6        0.88      -68.17     68.17 o 
  15   4   6        2.23       88.63     96.53 o 
 -16   5   6       10.66       -9.55     74.52 o 
 -15   5   6      144.08      203.49     92.31 o 
 -14   5   6       41.34       27.18     70.75 o 
 -13   5   6        3.21      -53.55     53.55 o 
 -12   5   6        4.31      -37.13     37.13 o 
 -11   5   6       46.64       75.26     51.02 o 
 -10   5   6      131.64       77.55     37.17 o 
  -9   5   6       94.09      104.08     58.25 o 
  -8   5   6       25.40       -6.14     31.98 o 
  -7   5   6      500.57      382.18     46.52 o 
  -6   5   6        0.52       13.86     26.04 o 
  -5   5   6     1337.80     1289.17     74.49 o 
  -4   5   6        4.72       27.15     22.57 o 
  -3   5   6        6.63       31.11     23.68 o 
  -2   5   6      273.84      218.80     33.15 o 
  -1   5   6        0.29      -15.30     27.50 o 
   0   5   6       65.86       96.03     27.29 o 
   1   5   6      699.30      592.42     47.13 o 
   2   5   6     1090.64     1088.32     65.22 o 
   3   5   6       19.84        1.03     24.98 o 
   4   5   6       60.57      -25.75     25.75 o 
   5   5   6     1718.65     1585.64     91.29 o 
   6   5   6       63.93       61.98     35.05 o 
   7   5   6      657.76      662.65     73.67 o 
   8   5   6        0.12      -15.28     38.98 o 
   9   5   6      957.03      967.54     89.02 o 
  10   5   6       84.50       20.27     67.18 o 
  11   5   6      153.02       62.10     62.09 o 
  12   5   6       40.66       93.38     70.87 o 
  13   5   6       54.72      -31.33     64.29 o 
  14   5   6       11.76      -60.27     60.27 o 
  15   5   6        8.13      -47.75     70.02 o 
 -16   6   6        1.53       14.75     81.43 o 
 -15   6   6       51.06      -81.66     81.66 o 
 -14   6   6       73.13        2.86     90.54 o 
 -13   6   6      218.64      127.70     75.58 o 
 -12   6   6       15.53       92.37     53.32 o 
 -11   6   6      432.34      443.67     74.21 o 
 -10   6   6       77.97       37.28     42.17 o 
  -9   6   6        6.76      -20.38     33.85 o 
  -8   6   6     1054.89     1146.39     83.35 o 
  -7   6   6       17.11       -9.10     31.06 o 
  -6   6   6       62.62       51.42     31.28 o 
  -5   6   6      540.69      552.13     51.35 o 
  -4   6   6      385.34      379.37     44.16 o 
  -3   6   6     2991.06     2944.92    110.81 o 
  -2   6   6     1586.50     1650.73     78.47 o 
  -1   6   6     4006.38     3833.63    127.28 o 
   0   6   6       16.68       47.67     24.72 o 
   1   6   6     2892.46     2986.46    111.89 o 
   2   6   6      791.38      756.22     57.39 o 
   3   6   6     2847.88     2761.06    110.43 o 
   4   6   6       23.60       15.80     29.37 o 
   5   6   6      205.00      161.91     39.88 o 
   6   6   6      433.69      376.87     52.37 o 
   7   6   6       27.77       19.19     40.64 o 
   8   6   6      405.57      436.85     58.05 o 
   9   6   6      632.58      750.23     85.20 o 
  10   6   6      149.75      186.30     69.33 o 
  11   6   6        8.22      -58.83     58.83 o 
  12   6   6       41.02      -33.57     60.46 o 
  13   6   6      513.39      489.01    108.57 o 
  14   6   6       57.71      -14.90     74.36 o 
 -15   7   6        7.56      -45.62     73.17 o 
 -14   7   6       55.87       82.11     80.30 o 
 -13   7   6       93.07      -23.50     67.00 o 
 -12   7   6       17.70      -84.96     84.96 o 
 -11   7   6      208.35      132.54     62.65 o 
 -10   7   6      150.26      161.06     47.92 o 
  -9   7   6      765.52      867.34     79.37 o 
  -8   7   6      134.33      124.46     42.66 o 
  -7   7   6     3155.38     3082.24    136.86 o 
  -6   7   6       44.92       26.22     34.51 o 
  -5   7   6     5094.19     5211.13    185.96 o 
  -4   7   6      322.26      358.79     44.09 o 
  -3   7   6     1107.21     1198.49     72.40 o 
  -2   7   6      835.95      820.81     57.60 o 
  -1   7   6     1203.71     1260.38    105.84 o 
   0   7   6      598.67      681.23     77.29 o 
   1   7   6       23.04       33.03     42.63 o 
   2   7   6     3045.30     3052.44    132.23 o 
   3   7   6     2212.62     2053.22    100.27 o 
   4   7   6      604.35      706.49     61.82 o 
   5   7   6      690.75      737.47     64.68 o 
   6   7   6       56.80        4.08     35.09 o 
   7   7   6     1376.15     1495.88    101.18 o 
   8   7   6        1.26      -28.38     28.38 o 
   9   7   6      913.21      895.94     93.02 o 
  10   7   6        7.14      -50.33     50.33 o 
  11   7   6        1.53      -46.30     67.57 o 
  12   7   6      340.87      314.11     89.34 o 
  13   7   6       65.69       48.04     79.31 o 
  14   7   6      257.83       36.47    139.67 o 
 -15   8   6        1.07     -100.16    134.02 o 
 -14   8   6       35.23      -72.27    118.86 o 
 -13   8   6       62.19       41.31     78.93 o 
 -12   8   6      105.07      101.91     58.51 o 
 -11   8   6      585.26      779.10    142.38 o 
 -10   8   6      440.66      561.20     73.13 o 
  -9   8   6      149.73      146.35     48.34 o 
  -8   8   6      839.97      798.63     79.70 o 
  -7   8   6      846.00      885.70     92.11 o 
  -6   8   6     4110.98     4087.31    168.84 o 
  -5   8   6      154.71      152.86     64.70 o 
  -4   8   6     1250.25     1247.15     82.99 o 
  -3   8   6      350.90      333.37     50.63 o 
  -2   8   6      959.48      975.25     64.44 o 
  -1   8   6      686.05      664.68     50.80 o 
   0   8   6      202.40      172.19     46.50 o 
   1   8   6     2166.64     2115.87    132.29 o 
   2   8   6        8.52      -25.70     25.70 o 
   3   8   6       41.50       63.10     31.03 o 
   4   8   6      247.36      265.25     43.11 o 
   5   8   6        7.22       32.74     33.02 o 
   6   8   6      586.25      595.99     63.71 o 
   7   8   6       79.82       71.25     42.66 o 
   8   8   6      641.80      711.18     75.24 o 
   9   8   6      166.88      156.87     57.27 o 
  10   8   6      113.81       74.84     81.76 o 
  11   8   6        6.65       10.84     86.36 o 
  12   8   6      149.06      139.61     96.71 o 
  13   8   6       56.32      160.42     99.66 o 
 -14   9   6       38.29     -126.78    126.78 o 
 -13   9   6        3.25      -73.62     73.62 o 
 -12   9   6       30.77       46.74     63.73 o 
 -11   9   6       53.98       58.85     73.94 o 
 -10   9   6      531.37      639.48     87.66 o 
  -9   9   6       30.57       18.69     47.80 o 
  -8   9   6      289.79      314.45     67.96 o 
  -7   9   6       75.43      -11.12     46.93 o 
  -6   9   6       56.56        8.81     43.03 o 
  -5   9   6       48.13      -69.10     69.10 o 
  -4   9   6      383.54      508.50     83.07 o 
  -3   9   6      116.03      108.47     57.37 o 
  -2   9   6     1212.56     1104.82    117.67 o 
  -1   9   6      323.03      284.84    103.67 o 
   0   9   6     1277.28     1149.37    118.21 o 
   1   9   6     1824.80     1850.14    146.22 o 
   2   9   6      164.79      211.71     49.66 o 
   3   9   6      133.84      143.23     47.56 o 
   4   9   6      936.39      948.30     90.47 o 
   5   9   6      358.56      233.31     55.83 o 
   6   9   6      341.91      263.04     58.94 o 
   7   9   6       22.19      -30.91     40.04 o 
   8   9   6       35.28        0.03     46.90 o 
   9   9   6       75.29      -33.07     76.83 o 
  10   9   6      152.48      163.83     94.43 o 
  11   9   6      415.89      231.67    108.69 o 
  12   9   6        1.36      -82.94     82.94 o 
 -13  10   6        3.01      -53.05     90.95 o 
 -12  10   6      316.07      231.68     89.15 o 
 -11  10   6       12.49      -19.07     67.70 o 
 -10  10   6      131.31      167.40     65.82 o 
  -9  10   6      330.27      374.56    103.28 o 
  -8  10   6      320.51      261.39     75.42 o 
  -7  10   6       62.60      111.40     60.26 o 
  -6  10   6        9.31       14.29     51.34 o 
  -5  10   6       47.98      -22.55     55.77 o 
  -4  10   6      151.82      123.24     64.67 o 
  -3  10   6        6.76       -6.09     49.36 o 
  -2  10   6      574.69      572.85    128.77 o 
  -1  10   6       24.97      -46.51     48.77 o 
   0  10   6      919.90      833.60    109.09 o 
   1  10   6      144.59       69.56     58.41 o 
   2  10   6     1236.04     1164.22    124.85 o 
   3  10   6       32.34       30.69     49.23 o 
   4  10   6      938.99     1029.88    118.80 o 
   5  10   6       13.88       65.91     57.67 o 
   6  10   6       60.47       60.75     55.76 o 
   7  10   6      232.66      261.23     72.78 o 
   8  10   6      378.95      417.46     88.18 o 
   9  10   6      174.75       64.36     82.58 o 
  10  10   6       20.36      -39.74     92.55 o 
  11  10   6        3.92       23.25    133.75 o 
 -12  11   6      196.21       84.30     85.42 o 
 -11  11   6      399.76      555.59    120.21 o 
 -10  11   6      268.19      391.37     92.07 o 
  -9  11   6        9.19       16.38     60.81 o 
  -8  11   6        2.59       38.42     57.18 o 
  -7  11   6       29.70        0.09     59.40 o 
  -6  11   6        2.28      -29.70     62.44 o 
  -5  11   6       46.01      -48.53     51.83 o 
  -4  11   6      365.75      490.15     97.49 o 
  -3  11   6      100.54      101.01     68.74 o 
  -2  11   6       76.62       77.82     63.68 o 
  -1  11   6       18.75       30.22     61.55 o 
   0  11   6     1315.28     1489.26    144.81 o 
   1  11   6        3.68      -57.48     58.11 o 
   2  11   6      329.14      428.87     92.95 o 
   3  11   6        1.53      -46.53     46.53 o 
   4  11   6      174.33      151.77     84.94 o 
   5  11   6      349.75      274.72    121.24 o 
   6  11   6      167.50      118.91     97.72 o 
   7  11   6      180.62      187.85     77.70 o 
   8  11   6       92.81      129.82     86.42 o 
   9  11   6        4.93      -65.57     65.57 o 
  10  11   6      125.12       13.67    101.16 o 
 -10  12   6        0.65        0.47     80.95 o 
  -9  12   6       10.74       97.43     74.52 o 
  -8  12   6      229.04      143.95     80.62 o 
  -7  12   6        1.52       29.59     65.32 o 
  -6  12   6     1171.89     1211.75    155.02 o 
  -5  12   6       45.41      127.11     70.51 o 
  -4  12   6      347.72      405.86     90.82 o 
  -3  12   6       30.78       10.69     61.31 o 
  -2  12   6       95.13       39.86     70.93 o 
  -1  12   6        0.65      -38.68     57.70 o 
   0  12   6      114.67       69.56     62.99 o 
   1  12   6      197.58      185.87     78.58 o 
   2  12   6      416.34      489.12    100.33 o 
   3  12   6       64.62      -12.16     55.31 o 
   4  12   6     1012.40      997.93    126.43 o 
   5  12   6      119.00       63.56     69.81 o 
   6  12   6      324.58      617.84    105.78 o 
   7  12   6       43.09        1.46     70.50 o 
   8  12   6      483.35      579.55    139.12 o 
   9  12   6       46.09      154.04    133.61 o 
  -9  13   6       74.90      187.55     85.77 o 
  -8  13   6       69.09       71.53     71.21 o 
  -7  13   6      150.06      -75.10     75.10 o 
  -6  13   6       18.80      -57.03     57.03 o 
  -5  13   6        9.50       74.67     76.28 o 
  -4  13   6      386.45      216.33     88.93 o 
  -3  13   6      148.08      211.65     81.91 o 
  -2  13   6      690.82      699.22    185.52 o 
  -1  13   6        3.21      -59.24     71.62 o 
   0  13   6      556.87      751.20    120.92 o 
   1  13   6      191.75      205.12     77.99 o 
   2  13   6      123.94      -10.42     64.61 o 
   3  13   6      226.93      319.71     91.50 o 
   4  13   6        4.10      -34.30     60.95 o 
   5  13   6      658.21      682.90    167.38 o 
   6  13   6       15.60      -58.57     68.53 o 
   7  13   6       12.77      -60.03     71.43 o 
  -6  14   6       82.66      172.84     85.93 o 
  -5  14   6       62.47        7.30     75.92 o 
  -4  14   6      155.78      135.04     80.97 o 
  -3  14   6      366.61      299.73    106.53 o 
  -2  14   6       87.70      -42.07     56.63 o 
  -1  14   6      119.28       53.04     68.02 o 
   0  14   6        2.81      -28.85     76.08 o 
   1  14   6       81.44      120.37     84.55 o 
   2  14   6       21.94      -57.99     57.99 o 
   3  14   6      289.72      241.78     96.09 o 
   4  14   6       45.80       88.35     76.26 o 
   5  14   6        1.72      -15.27    118.09 o 
 -17   0   7      337.56      271.27    123.57 o 
 -15   0   7      718.77      864.73    175.58 o 
 -13   0   7      554.96      740.57    153.70 o 
 -11   0   7      278.76      218.04     72.64 o 
  -9   0   7      516.92      525.89     76.83 o 
  -7   0   7       24.76       31.16     39.45 o 
  -5   0   7        0.54      -22.98     22.98 o 
  -3   0   7     1456.48     1388.46     80.11 o 
  -1   0   7      460.03      607.38     79.05 o 
   1   0   7      278.68      303.51     44.15 o 
   3   0   7      161.50      145.76     74.09 o 
   5   0   7      796.44      780.82    127.93 o 
   7   0   7      715.79      807.11     89.71 o 
   9   0   7     1065.42      925.17    149.42 o 
  11   0   7      333.90      392.46    119.06 o 
  13   0   7      125.44      116.17    102.99 o 
  15   0   7        7.72      -26.49    105.50 o 
 -17   1   7       13.45       25.39     71.46 o 
 -16   1   7        1.34      -66.41     66.41 o 
 -15   1   7      168.17      149.16     76.52 o 
 -14   1   7       34.55       35.44     63.49 o 
 -13   1   7        9.58      -41.89     48.97 o 
 -12   1   7      207.97      185.39     86.83 o 
 -11   1   7      858.73      892.18     85.87 o 
 -10   1   7      268.20      230.18     45.30 o 
  -9   1   7     1297.77     1392.38     81.92 o 
  -8   1   7      104.54       70.66     31.30 o 
  -7   1   7      464.29      441.12     44.31 o 
  -6   1   7       99.14       50.92     26.00 o 
  -5   1   7      177.98      163.36     28.85 o 
  -4   1   7       86.34       59.85     20.85 o 
  -3   1   7        4.13       -6.03     22.13 o 
  -2   1   7        8.29        8.45     16.36 o 
  -1   1   7      158.44      162.82     26.82 o 
   0   1   7        0.03      -12.84     15.85 o 
   1   1   7     1725.11     1594.63     69.14 o 
   2   1   7      183.89      172.06     28.98 o 
   3   1   7      107.32      150.62     30.41 o 
   4   1   7       79.32      110.85     32.68 o 
   5   1   7     1870.72     1743.27     84.59 o 
   6   1   7      608.18      609.33     54.10 o 
   7   1   7       21.00       23.10     31.75 o 
   8   1   7       14.17       14.05     31.91 o 
   9   1   7      115.48      200.18     63.00 o 
  10   1   7      157.31       63.83     54.18 o 
  11   1   7       23.89      -37.01     51.46 o 
  12   1   7        0.42      -73.88     77.31 o 
  13   1   7      146.92       51.71     74.32 o 
  14   1   7        8.26      -37.92     61.84 o 
  15   1   7      466.70      509.59    116.60 o 
 -17   2   7       57.75      -75.80     75.80 o 
 -16   2   7        0.48      -65.87     65.87 o 
 -15   2   7      119.08       99.40     99.04 o 
 -14   2   7       13.84       44.24     63.15 o 
 -13   2   7      359.72      333.51     84.83 o 
 -12   2   7      522.53      497.17     86.57 o 
 -11   2   7       76.81       58.71     42.97 o 
 -10   2   7      123.03       72.11     34.00 o 
  -9   2   7      117.97       63.06     35.21 o 
  -8   2   7     1465.69     1542.79     85.77 o 
  -7   2   7      175.93      169.24     36.39 o 
  -6   2   7      145.00      134.75     29.80 o 
  -5   2   7      778.57      806.39     60.11 o 
  -4   2   7        0.39       16.84     19.94 o 
  -3   2   7        0.18       13.91     19.46 o 
  -2   2   7      616.47      698.35     43.62 o 
  -1   2   7        6.74        2.46     20.64 o 
   0   2   7     1787.79     1762.84     65.99 o 
   1   2   7       23.56       21.73     19.79 o 
   2   2   7      176.87      118.94     26.97 o 
   3   2   7      210.37      244.24     33.98 o 
   4   2   7       85.02      171.18     31.07 o 
   5   2   7       27.32       18.96     26.61 o 
   6   2   7        0.08       -6.46     27.20 o 
   7   2   7      180.01      194.83     39.82 o 
   8   2   7      402.89      428.67     49.93 o 
   9   2   7      494.46      614.68     89.67 o 
  10   2   7      328.90      315.68     73.17 o 
  11   2   7      148.37      135.74     66.64 o 
  12   2   7        0.15      -47.64     47.64 o 
  13   2   7      387.52      354.07    108.88 o 
  14   2   7        0.24        3.43     74.32 o 
  15   2   7        1.26       11.21     76.08 o 
 -17   3   7      201.31      114.49     92.17 o 
 -16   3   7       70.52       17.90     72.53 o 
 -15   3   7       45.05        0.74     60.96 o 
 -14   3   7      384.62      274.40     83.14 o 
 -13   3   7       19.63        2.61     54.30 o 
 -12   3   7      528.52      490.30     86.19 o 
 -11   3   7      396.53      442.92     57.68 o 
 -10   3   7       12.42       36.72     31.68 o 
  -9   3   7      215.65      161.58     40.28 o 
  -8   3   7        0.62       16.02     30.59 o 
  -7   3   7     1617.20     1496.79     89.63 o 
  -6   3   7        3.63       47.67     28.61 o 
  -5   3   7       19.43       12.68     20.73 o 
  -4   3   7       10.84       12.82     27.71 o 
  -3   3   7       91.83      113.03     25.59 o 
  -2   3   7      500.56      506.30     45.82 o 
  -1   3   7      213.60      226.01     31.60 o 
   0   3   7      364.88      379.18     36.34 o 
   1   3   7      138.91      125.78     27.33 o 
   2   3   7      459.75      539.89     45.84 o 
   3   3   7     1001.44      890.67     65.51 o 
   4   3   7      105.49       90.50     29.77 o 
   5   3   7      400.51      388.68     46.17 o 
   6   3   7      134.29      148.79     37.36 o 
   7   3   7      660.94      578.97     54.16 o 
   8   3   7       98.38       83.77     33.03 o 
   9   3   7      196.16      284.27     71.18 o 
  10   3   7      150.53      237.74     71.87 o 
  11   3   7       65.65      -12.44     69.69 o 
  12   3   7      218.22      292.47     83.78 o 
  13   3   7       42.93      -19.63     80.38 o 
  14   3   7       84.07       98.01     73.00 o 
  15   3   7        2.44      -64.59     64.59 o 
 -17   4   7       11.52        3.99     88.03 o 
 -16   4   7       31.82       -1.35     69.94 o 
 -15   4   7      215.67      161.84     80.07 o 
 -14   4   7        1.30      -98.65     98.65 o 
 -13   4   7       72.93      132.50     62.57 o 
 -12   4   7        1.12        9.49     47.00 o 
 -11   4   7      467.59      518.15     70.09 o 
 -10   4   7      766.87      627.02     63.44 o 
  -9   4   7      235.67      206.55     42.87 o 
  -8   4   7     1188.52     1097.85     72.90 o 
  -7   4   7      568.48      499.94     49.35 o 
  -6   4   7       86.06       90.35     30.05 o 
  -5   4   7        0.95      -20.87     24.03 o 
  -4   4   7        3.91      -18.35     18.35 o 
  -3   4   7       21.05       47.00     25.13 o 
  -2   4   7      111.43      120.87     28.81 o 
  -1   4   7       39.65       57.10     33.70 o 
   0   4   7     5178.60     5255.20    155.46 o 
   1   4   7        1.57       26.21     23.17 o 
   2   4   7      236.38      165.53     33.14 o 
   3   4   7      143.22      141.18     32.66 o 
   4   4   7        6.20      -11.04     26.43 o 
   5   4   7      599.63      566.81     53.66 o 
   6   4   7     1559.25     1394.51    108.59 o 
   7   4   7      419.93      392.61     59.81 o 
   8   4   7      191.59      216.49     60.51 o 
   9   4   7      392.39      410.35     66.31 o 
  10   4   7      173.39       -1.73     56.60 o 
  11   4   7      514.33      427.17     93.68 o 
  12   4   7        2.53      -47.83     47.83 o 
  13   4   7      161.31      193.55     90.15 o 
  14   4   7      919.78     1154.04    166.73 o 
  15   4   7      123.56      204.06     96.69 o 
 -16   5   7      254.24      331.43    132.82 o 
 -15   5   7       96.28      117.17     76.08 o 
 -14   5   7      227.86      156.38     93.44 o 
 -13   5   7       20.92      -46.68     52.32 o 
 -12   5   7      471.32      438.78     95.89 o 
 -11   5   7        0.02       34.13     40.53 o 
 -10   5   7        9.38      -21.18     43.13 o 
  -9   5   7      310.27      304.61     46.36 o 
  -8   5   7       12.08      -25.30     25.30 o 
  -7   5   7      180.07      130.74     39.58 o 
  -6   5   7      225.14      234.93     38.93 o 
  -5   5   7        0.23      -14.39     26.92 o 
  -4   5   7     1793.14     1745.45     84.40 o 
  -3   5   7        3.76      -12.38     23.38 o 
  -2   5   7      262.61      229.27     36.70 o 
  -1   5   7      259.84      234.06     39.98 o 
   0   5   7      350.32      316.91     39.38 o 
   1   5   7      345.73      392.28     41.78 o 
   2   5   7       75.51      102.02     30.82 o 
   3   5   7        0.50      -15.38     27.13 o 
   4   5   7     1167.84     1129.70     80.18 o 
   5   5   7       42.09       -8.85     30.25 o 
   6   5   7     1908.15     2017.84    107.80 o 
   7   5   7       14.23        3.93     32.88 o 
   8   5   7      861.99      845.39     72.00 o 
   9   5   7        0.35       10.01     40.94 o 
  10   5   7      243.95      173.89     68.89 o 
  11   5   7        1.26      -17.86     63.16 o 
  12   5   7      849.56     1224.09    137.80 o 
  13   5   7        8.70      -82.45     82.45 o 
  14   5   7      258.29      230.89     93.91 o 
 -16   6   7      189.93       40.52    116.80 o 
 -15   6   7       13.34      -58.17     68.41 o 
 -14   6   7       11.97      -64.58     64.58 o 
 -13   6   7       14.29      -40.60     63.77 o 
 -12   6   7      106.68       66.69     47.63 o 
 -11   6   7       17.81       61.40     49.74 o 
 -10   6   7      328.27      340.87     56.25 o 
  -9   6   7       22.49       -4.30     33.09 o 
  -8   6   7       32.17       47.94     34.31 o 
  -7   6   7      502.21      510.02     53.45 o 
  -6   6   7     1116.07     1153.38     75.47 o 
  -5   6   7      244.71      243.08     40.12 o 
  -4   6   7       73.96       50.25     28.00 o 
  -3   6   7      350.86      374.41     43.63 o 
  -2   6   7       87.53      102.54     29.97 o 
  -1   6   7       20.56       19.57     25.55 o 
   0   6   7       14.49      116.52     43.19 o 
   1   6   7      231.63      261.57     45.56 o 
   2   6   7       42.49       33.47     26.80 o 
   3   6   7        0.70      -24.51     24.51 o 
   4   6   7     1752.84     1850.47    100.19 o 
   5   6   7      255.04      330.20     49.22 o 
   6   6   7        8.24       45.57     34.54 o 
   7   6   7       87.42       78.57     38.86 o 
   8   6   7      216.13      250.70     47.26 o 
   9   6   7      224.11      298.42     66.39 o 
  10   6   7       15.38      -23.04     56.08 o 
  11   6   7      149.50      142.33     70.00 o 
  12   6   7       32.41      -60.93     60.93 o 
  13   6   7       64.78       77.45     77.18 o 
  14   6   7        9.33      -11.03     74.51 o 
 -15   7   7      115.62       45.38     81.78 o 
 -14   7   7      212.07      144.81     83.16 o 
 -13   7   7       77.16       -6.82     68.25 o 
 -12   7   7      585.57      503.78    100.22 o 
 -11   7   7       44.96       -7.90     38.62 o 
 -10   7   7      312.54      291.87     57.82 o 
  -9   7   7        0.30       32.62     38.34 o 
  -8   7   7       15.00        0.35     34.55 o 
  -7   7   7       17.01       44.32     32.88 o 
  -6   7   7     2301.10     2351.16    115.44 o 
  -5   7   7     1255.57     1243.76     81.51 o 
  -4   7   7      359.58      332.49     43.86 o 
  -3   7   7      173.00      188.46     37.82 o 
  -2   7   7       58.45       -2.29     40.47 o 
  -1   7   7       15.70       38.85     25.95 o 
   0   7   7       25.24        3.21     25.31 o 
   1   7   7       42.37       45.34     31.80 o 
   2   7   7      158.86      190.92     38.75 o 
   3   7   7       65.88       86.84     32.70 o 
   4   7   7     1574.22     1523.72     90.86 o 
   5   7   7      963.14      984.28     75.88 o 
   6   7   7      473.35      561.10     61.62 o 
   7   7   7      209.37      236.89     50.73 o 
   8   7   7       11.55      -37.09     37.09 o 
   9   7   7       43.98        1.97     44.86 o 
  10   7   7      959.92      946.76    119.96 o 
  11   7   7       51.25      -52.07     65.97 o 
  12   7   7       53.31      -46.61     86.68 o 
  13   7   7       94.24       33.65     82.88 o 
 -15   8   7       34.38       27.83     92.41 o 
 -14   8   7       50.46      -67.29     99.81 o 
 -13   8   7      167.28      303.49     91.35 o 
 -12   8   7       14.38      -25.51     55.18 o 
 -11   8   7      109.16      140.32     65.79 o 
 -10   8   7      623.12      536.25     71.02 o 
  -9   8   7      206.33      244.72     53.75 o 
  -8   8   7       21.75       85.82     43.80 o 
  -7   8   7      236.13      197.90     46.98 o 
  -6   8   7        3.10      -21.49     39.48 o 
  -5   8   7      481.31      464.99     66.12 o 
  -4   8   7       31.49       54.79     30.09 o 
  -3   8   7       61.51       24.26     34.79 o 
  -2   8   7        2.85       -6.18     24.14 o 
  -1   8   7       46.13      -11.68     33.10 o 
   0   8   7      726.56      719.22     56.43 o 
   1   8   7      102.15       65.13     38.48 o 
   2   8   7        9.73       22.29     30.64 o 
   3   8   7      326.71      425.92     50.53 o 
   4   8   7      224.57      263.97     45.04 o 
   5   8   7      130.09      133.44     40.02 o 
   6   8   7       70.38       82.14     38.68 o 
   7   8   7        6.82      -32.39     32.39 o 
   8   8   7      356.66      395.94     60.76 o 
   9   8   7      267.50      352.05     69.46 o 
  10   8   7        0.05      -71.24     71.24 o 
  11   8   7        1.86      -28.64     74.98 o 
  12   8   7       41.29        7.74     84.72 o 
  13   8   7       93.15      271.06    117.63 o 
 -14   9   7       20.60      -77.56     77.56 o 
 -13   9   7        0.02      -40.42     77.87 o 
 -12   9   7       20.90       43.11     62.74 o 
 -11   9   7      352.91      401.42     90.96 o 
 -10   9   7       22.26      103.43     54.23 o 
  -9   9   7       48.17       20.18     47.74 o 
  -8   9   7       14.49      -26.15     50.35 o 
  -7   9   7       84.74       32.41     53.38 o 
  -6   9   7       92.19       83.51     52.65 o 
  -5   9   7        0.04       11.43     48.65 o 
  -4   9   7       18.45       19.12     50.95 o 
  -3   9   7       19.20       21.27     49.93 o 
  -2   9   7        2.04      -19.56     48.14 o 
  -1   9   7       60.20       98.45     55.87 o 
   0   9   7      356.17      329.91     76.52 o 
   1   9   7       29.99       71.35     41.48 o 
   2   9   7       26.41       21.11     39.75 o 
   3   9   7       35.78      -17.21     37.82 o 
   4   9   7      401.86      399.92     64.42 o 
   5   9   7        1.09      -34.21     34.21 o 
   6   9   7       24.45       71.14     48.03 o 
   7   9   7      165.92      227.60     57.94 o 
   8   9   7      243.16      480.68     87.38 o 
   9   9   7       45.88       59.32     63.03 o 
  10   9   7      138.87       96.75     90.58 o 
  11   9   7       62.63      140.29     86.22 o 
  12   9   7       20.23      -87.77     87.77 o 
 -13  10   7       48.58      116.49    161.84 o 
 -12  10   7       32.31      -17.83     66.41 o 
 -11  10   7      452.03      501.79    120.06 o 
 -10  10   7       37.33       -4.59     53.26 o 
  -9  10   7        0.36      -41.30     53.38 o 
  -8  10   7      275.95      300.98     76.18 o 
  -7  10   7        1.93      -17.41     55.49 o 
  -6  10   7        2.19      -22.12     51.52 o 
  -5  10   7       11.14      -16.97     58.49 o 
  -4  10   7       12.64       27.44     59.35 o 
  -3  10   7       51.44       38.84     56.76 o 
  -2  10   7      141.16      172.91     64.79 o 
  -1  10   7      122.21      154.77     67.59 o 
   0  10   7       21.67      -21.87     52.36 o 
   1  10   7       83.56       86.65     62.66 o 
   2  10   7       30.12       11.26     96.91 o 
   3  10   7       29.73       65.90     54.63 o 
   4  10   7       43.18       -0.33     54.02 o 
   5  10   7        2.30      -50.55     50.55 o 
   6  10   7      185.55      227.23     72.07 o 
   7  10   7      124.77      158.56     62.45 o 
   8  10   7        1.17      -28.04     64.68 o 
   9  10   7      189.55      132.45     82.07 o 
  10  10   7       96.52      139.89    107.32 o 
  11  10   7      364.54      284.53    139.02 o 
 -12  11   7      202.23      206.63     88.50 o 
 -11  11   7        0.29       -8.16     86.03 o 
 -10  11   7       19.77       40.58     64.70 o 
  -9  11   7      655.84      710.09    109.59 o 
  -8  11   7       75.15      146.83     67.49 o 
  -7  11   7      236.02      302.51     83.92 o 
  -6  11   7       30.57      -52.82     52.82 o 
  -5  11   7       15.42      -53.45     53.45 o 
  -4  11   7       98.55      102.14     62.81 o 
  -3  11   7       50.93       83.31     61.47 o 
  -2  11   7       96.89      204.32     70.45 o 
  -1  11   7       20.10       48.58     56.87 o 
   0  11   7       20.33       13.35     88.04 o 
   1  11   7      312.40      342.73     88.77 o 
   2  11   7       14.27      -56.21     56.21 o 
   3  11   7      156.77      127.77     60.75 o 
   4  11   7      502.61      592.65     99.32 o 
   5  11   7      188.71       44.92     82.43 o 
   6  11   7       42.72      -10.23     59.42 o 
   7  11   7       88.50      107.69     72.21 o 
   8  11   7       14.21       36.73     76.88 o 
   9  11   7      120.82      140.04     89.75 o 
  10  11   7       34.20      -78.72     93.83 o 
 -10  12   7       11.78       -2.88     70.03 o 
  -9  12   7       13.76      -17.33     60.66 o 
  -8  12   7        4.89      -41.57     63.35 o 
  -7  12   7       10.47      -60.66     60.66 o 
  -6  12   7       60.82      138.34     73.69 o 
  -5  12   7       13.34       66.26     68.10 o 
  -4  12   7       89.23       91.96     70.39 o 
  -3  12   7      312.58      169.03    105.99 o 
  -2  12   7       85.16      103.23     70.51 o 
  -1  12   7       16.19      -37.29     61.04 o 
   0  12   7       31.88      -12.03     60.00 o 
   1  12   7        4.37        0.15     61.00 o 
   2  12   7       15.79      -15.26     56.36 o 
   3  12   7      223.98      243.20     82.38 o 
   4  12   7      198.53      380.57     91.62 o 
   5  12   7        6.72      -50.30     50.30 o 
   6  12   7       17.61       -5.65     62.33 o 
   7  12   7       86.96       19.04     63.55 o 
   8  12   7       22.39       31.19    171.08 o 
  -9  13   7       11.70      140.44    155.15 o 
  -8  13   7        0.05       32.91     73.08 o 
  -7  13   7      826.82      869.21    170.08 o 
  -6  13   7       82.35       97.62     80.27 o 
  -5  13   7      155.75       95.60     76.52 o 
  -4  13   7        0.50       31.96     68.77 o 
  -3  13   7       85.51       88.76     80.46 o 
  -2  13   7       39.27       -5.33     61.85 o 
  -1  13   7       19.82      -21.97     69.47 o 
   0  13   7        7.33       18.17     69.12 o 
   1  13   7       13.25      -18.86     62.17 o 
   2  13   7       25.03       38.95     70.61 o 
   3  13   7        7.10      -71.24     71.24 o 
   4  13   7        5.26      -14.49     75.10 o 
   5  13   7        0.10      -65.50     65.50 o 
   6  13   7      114.18      108.09     81.85 o 
   7  13   7      224.57      316.73    110.44 o 
  -6  14   7       53.13      114.55     83.35 o 
  -5  14   7        4.21      -48.01     64.33 o 
  -4  14   7        6.69      -54.52     75.29 o 
  -3  14   7       18.12      -25.49     83.01 o 
  -2  14   7      145.92       10.25     83.01 o 
  -1  14   7        0.00      -50.87     84.36 o 
   0  14   7      287.12      247.71     97.88 o 
   1  14   7        4.61      -63.71     63.71 o 
   2  14   7      197.79      200.61     89.74 o 
   3  14   7       40.66       89.43     76.41 o 
   4  14   7       61.14      213.07     87.56 o 
 -16   0   8       47.50       87.62    205.31 o 
 -14   0   8      230.82      266.05    191.93 o 
 -12   0   8        3.16      -11.35     66.85 o 
 -10   0   8        0.20      -19.95     50.13 o 
  -8   0   8     3478.41     3481.93    176.08 o 
  -6   0   8     2535.11     2621.42    134.86 o 
  -4   0   8       31.46       -4.20     26.84 o 
  -2   0   8      706.94      512.28     77.30 o 
   0   0   8       36.87      -21.07     29.87 o 
   2   0   8      290.55      214.45     43.41 o 
   4   0   8      269.50      249.94     76.25 o 
   6   0   8     5039.14     5137.05    248.67 o 
   8   0   8        0.84      -36.75     57.21 o 
  10   0   8      185.06      149.80     86.80 o 
  12   0   8       85.90      146.77    105.07 o 
  14   0   8       37.77       12.04     89.72 o 
 -17   1   8        9.01       27.19     73.91 o 
 -16   1   8        0.99      -40.15     67.97 o 
 -15   1   8      134.95      126.70     73.11 o 
 -14   1   8      260.38      304.86    108.33 o 
 -13   1   8        6.11      -28.93     51.77 o 
 -12   1   8      287.95      466.21     87.62 o 
 -11   1   8      236.66      205.98     45.64 o 
 -10   1   8       21.58       44.08     35.92 o 
  -9   1   8      238.55      289.77     46.95 o 
  -8   1   8      208.73      168.84     50.90 o 
  -7   1   8      148.62      149.77     33.36 o 
  -6   1   8      393.03      336.02     37.57 o 
  -5   1   8       58.37       11.33     30.51 o 
  -4   1   8     1441.96     1224.23     58.65 o 
  -3   1   8       10.14       47.61     17.28 o 
  -2   1   8     3670.45     3505.91     91.41 o 
  -1   1   8      210.35      210.13     18.66 o 
   0   1   8     3469.50     3118.63     96.81 o 
   1   1   8     3270.03     3469.32    113.25 o 
   2   1   8     2888.40     3129.35    104.00 o 
   3   1   8       35.21       60.61     27.11 o 
   4   1   8      149.94      179.44     35.57 o 
   5   1   8      726.91      763.37     58.32 o 
   6   1   8      596.95      655.68     58.84 o 
   7   1   8        7.93       13.01     35.21 o 
   8   1   8      680.08      639.92     58.90 o 
   9   1   8       32.21       50.27     53.59 o 
  10   1   8      990.19      840.98    104.05 o 
  11   1   8      301.43      206.17     69.61 o 
  12   1   8       26.63       24.94     60.05 o 
  13   1   8      664.16      706.73    125.68 o 
  14   1   8       54.28       53.69     81.47 o 
  15   1   8      170.17      199.25    106.95 o 
 -17   2   8      193.18      122.67     89.69 o 
 -16   2   8       66.70       51.61     66.83 o 
 -15   2   8      121.59      211.04    111.39 o 
 -14   2   8      158.05      122.79     88.22 o 
 -13   2   8        2.67        0.79     54.99 o 
 -12   2   8      142.71      168.63     62.91 o 
 -11   2   8      259.95      194.82     50.71 o 
 -10   2   8     4700.41     4626.96    159.55 o 
  -9   2   8        1.47       30.10     32.33 o 
  -8   2   8     1070.51     1063.94     72.67 o 
  -7   2   8      660.20      783.51     58.88 o 
  -6   2   8      621.18      644.07     50.14 o 
  -5   2   8      212.25      224.02     31.16 o 
  -4   2   8      103.76      108.95     25.06 o 
  -3   2   8      180.48      144.34     28.85 o 
  -2   2   8       77.66       72.19     23.42 o 
  -1   2   8       38.21       21.80     21.62 o 
   0   2   8       72.96       12.73     20.27 o 
   1   2   8     2267.08     2390.80     84.51 o 
   2   2   8    20969.45    20362.49    546.90 o 
   3   2   8     2041.67     1963.96     85.01 o 
   4   2   8     5878.64     5705.83    172.22 o 
   5   2   8      300.54      318.71     66.31 o 
   6   2   8        7.30       40.28     33.29 o 
   7   2   8      718.46      673.87     61.41 o 
   8   2   8      305.24      429.64     63.10 o 
   9   2   8      572.38      858.88    109.46 o 
  10   2   8       14.08       67.49     71.61 o 
  11   2   8      400.59      416.84     86.30 o 
  12   2   8      252.82      146.76     69.60 o 
  13   2   8       77.99      157.31     76.42 o 
  14   2   8       79.14       66.59     77.25 o 
  15   2   8       22.94       92.18     76.07 o 
 -17   3   8       44.06       -2.90     78.36 o 
 -16   3   8      110.85       70.46     78.04 o 
 -15   3   8        4.79      -59.76     59.76 o 
 -14   3   8        9.90       19.01     58.30 o 
 -13   3   8       57.46       65.90     59.43 o 
 -12   3   8      364.79      316.92     64.23 o 
 -11   3   8     1883.19     1899.10    140.15 o 
 -10   3   8      230.45      187.30     41.37 o 
  -9   3   8     3470.86     3712.76    172.76 o 
  -8   3   8      875.37      823.72     64.08 o 
  -7   3   8      143.80       27.62     30.25 o 
  -6   3   8     2052.56     2057.28     89.40 o 
  -5   3   8     1078.57     1047.37     62.72 o 
  -4   3   8     5210.24     5585.08    162.81 o 
  -3   3   8      194.11      243.58     33.43 o 
  -2   3   8     5988.72     5918.76    168.39 o 
  -1   3   8      245.90      252.11     33.18 o 
   0   3   8      292.73      242.16     31.78 o 
   1   3   8    13043.58    12480.86    320.80 o 
   2   3   8    13853.43    13592.84    349.45 o 
   3   3   8     6549.97     6556.87    190.35 o 
   4   3   8      180.87      166.19     35.89 o 
   5   3   8      650.58      572.73     52.88 o 
   6   3   8        6.67       12.31     29.27 o 
   7   3   8      437.31      439.38     51.63 o 
   8   3   8      485.34      571.75     88.42 o 
   9   3   8      180.95      215.52     68.84 o 
  10   3   8       22.34      -29.91     47.88 o 
  11   3   8      114.18      160.61     71.60 o 
  12   3   8      103.21       54.36     69.57 o 
  13   3   8      202.40      115.16    116.80 o 
  14   3   8       55.50      113.28     79.50 o 
  15   3   8       88.89       32.27     75.09 o 
 -17   4   8        0.95       58.76    158.69 o 
 -16   4   8       33.09       55.78     79.17 o 
 -15   4   8      289.36      247.24     86.07 o 
 -14   4   8        0.23      -55.09     55.76 o 
 -13   4   8      138.55      123.01     65.98 o 
 -12   4   8        0.49       14.21     43.84 o 
 -11   4   8       88.44       41.79     40.30 o 
 -10   4   8     1042.88      866.00     74.96 o 
  -9   4   8       39.17       63.53     33.75 o 
  -8   4   8      356.72      471.37     82.44 o 
  -7   4   8      358.82      348.08     44.78 o 
  -6   4   8     2814.26     2892.99    108.90 o 
  -5   4   8     6448.45     6464.74    189.32 o 
  -4   4   8      158.04      180.15     32.04 o 
  -3   4   8     4440.45     4392.95    137.74 o 
  -2   4   8      416.31      516.61     45.48 o 
  -1   4   8      729.98      744.03     56.57 o 
   0   4   8     3384.84     3360.31    114.52 o 
   1   4   8    16319.00    15996.07    405.56 o 
   2   4   8     4331.85     4375.78    153.65 o 
   3   4   8      149.94      123.86     33.39 o 
   4   4   8       11.27       12.70     33.10 o 
   5   4   8      699.56      689.38     61.09 o 
   6   4   8      115.75      111.57     35.24 o 
   7   4   8      313.73      253.62     44.08 o 
   8   4   8      295.60      332.65     56.49 o 
   9   4   8       72.45        5.28     49.08 o 
  10   4   8        1.11      -46.74     46.74 o 
  11   4   8       37.04       -8.08     62.51 o 
  12   4   8      108.63      151.92     75.01 o 
  13   4   8      142.56      102.04     76.63 o 
  14   4   8        2.69      -31.02     68.76 o 
 -16   5   8        4.56       -3.00     76.87 o 
 -15   5   8       66.23       75.68     75.12 o 
 -14   5   8        2.79      -20.60     66.03 o 
 -13   5   8       94.91       78.36     94.21 o 
 -12   5   8        0.40      -30.86     46.58 o 
 -11   5   8       74.03      102.22     46.61 o 
 -10   5   8       70.55        5.55     36.48 o 
  -9   5   8      674.88      577.49     80.85 o 
  -8   5   8      294.65      320.41     54.93 o 
  -7   5   8     4832.26     4689.16    156.06 o 
  -6   5   8      528.66      512.91     49.82 o 
  -5   5   8      484.07      512.69     60.45 o 
  -4   5   8      419.80      392.84     45.64 o 
  -3   5   8       63.96      101.20     31.62 o 
  -2   5   8      137.41      121.17     32.05 o 
  -1   5   8     4023.35     3894.68    129.48 o 
   0   5   8      287.43      273.93     38.95 o 
   1   5   8      202.50      294.81     39.57 o 
   2   5   8      120.23       90.16     31.82 o 
   3   5   8      118.34      100.11     34.15 o 
   4   5   8      152.30      109.64     36.30 o 
   5   5   8     1045.27     1015.82     74.92 o 
   6   5   8      216.46      157.19     77.55 o 
   7   5   8      734.60      802.48     69.99 o 
   8   5   8        6.34       11.06     39.76 o 
   9   5   8        0.11      -36.64     36.64 o 
  10   5   8        0.05      -19.90     58.29 o 
  11   5   8      507.56      430.86    117.95 o 
  12   5   8        8.50       67.73     75.29 o 
  13   5   8       42.88       26.27     76.80 o 
  14   5   8        6.12      -67.48     67.48 o 
 -16   6   8       29.13      -12.80     76.26 o 
 -15   6   8      135.31       47.33    124.13 o 
 -14   6   8       96.64      238.27     81.20 o 
 -13   6   8      129.79      -10.46    128.77 o 
 -12   6   8       21.63      -42.58     42.58 o 
 -11   6   8      141.53      163.35     53.94 o 
 -10   6   8       75.03       60.47     38.38 o 
  -9   6   8      104.08      106.39     41.13 o 
  -8   6   8     1178.19      998.39     76.77 o 
  -7   6   8     1314.47     1154.50     78.26 o 
  -6   6   8     1713.46     1441.80     86.54 o 
  -5   6   8     1145.38     1063.62     73.38 o 
  -4   6   8       17.15      -16.10     24.51 o 
  -3   6   8     2394.43     2319.64    102.09 o 
  -2   6   8     1944.47     2009.17    115.04 o 
  -1   6   8     3210.57     3135.18    204.17 o 
   0   6   8      824.00      816.88     62.85 o 
   1   6   8      715.33      639.40     62.32 o 
   2   6   8      400.21      406.31     54.66 o 
   3   6   8      785.16      709.16     61.07 o 
   4   6   8       31.32        7.10     29.50 o 
   5   6   8      600.46      615.06     60.70 o 
   6   6   8        0.05       -7.22     41.17 o 
   7   6   8      474.29      465.65     74.10 o 
   8   6   8        1.09      -32.01     32.01 o 
   9   6   8      184.46      155.96     53.66 o 
  10   6   8       48.99        8.36    104.25 o 
  11   6   8      105.57      -30.36     60.91 o 
  12   6   8        6.59      -63.47     79.15 o 
  13   6   8       13.12      -62.75     62.75 o 
  14   6   8       61.51      141.54     86.21 o 
 -15   7   8       17.02      -75.73     75.73 o 
 -14   7   8       57.80      126.48     82.35 o 
 -13   7   8       95.40      136.22     83.53 o 
 -12   7   8        5.69       22.40     50.96 o 
 -11   7   8      422.29      460.18     66.96 o 
 -10   7   8        0.30      -23.70     36.80 o 
  -9   7   8     1308.74     1234.78    128.84 o 
  -8   7   8        3.53       17.98     34.96 o 
  -7   7   8      753.88      692.08     63.41 o 
  -6   7   8     1245.03     1138.16     78.42 o 
  -5   7   8        4.80        9.15     28.62 o 
  -4   7   8      602.05      608.90     57.06 o 
  -3   7   8      972.70     1057.58     71.93 o 
  -2   7   8     1177.32     1263.84     78.98 o 
  -1   7   8     1002.47      837.30     85.93 o 
   0   7   8        9.02      -15.78     41.61 o 
   1   7   8     2016.93     2034.41     99.75 o 
   2   7   8     3776.95     3699.66    141.78 o 
   3   7   8     4599.06     4399.95    200.08 o 
   4   7   8       11.76      -27.52     29.92 o 
   5   7   8      231.09      273.88     47.36 o 
   6   7   8        0.01      -31.34     31.34 o 
   7   7   8        0.10      -15.61     35.62 o 
   8   7   8        9.76      -13.24     42.91 o 
   9   7   8        2.87      -14.64     44.78 o 
  10   7   8       74.40      106.53     80.17 o 
  11   7   8       21.02       44.03     70.31 o 
  12   7   8       70.28       51.90     73.03 o 
  13   7   8      342.04      331.19    103.62 o 
 -15   8   8       13.08      -18.14     85.47 o 
 -14   8   8        1.30      -48.37     66.77 o 
 -13   8   8       10.74      -70.07     72.88 o 
 -12   8   8      121.81      178.95     62.27 o 
 -11   8   8      236.19      301.22     59.27 o 
 -10   8   8      126.99       92.22     48.41 o 
  -9   8   8        3.19      -18.44     39.19 o 
  -8   8   8      544.06      480.40     63.34 o 
  -7   8   8        1.89        6.93     33.54 o 
  -6   8   8       38.53       47.75     40.28 o 
  -5   8   8        1.00       21.76     31.96 o 
  -4   8   8      197.22      161.89     38.27 o 
  -3   8   8      836.82      792.58     64.30 o 
  -2   8   8      284.70      298.33     45.04 o 
  -1   8   8     1216.28     1407.77     80.07 o 
   0   8   8     1517.62     1545.04     85.26 o 
   1   8   8      482.95      592.75     66.99 o 
   2   8   8     1437.42     1319.25     83.40 o 
   3   8   8      258.08      227.65     44.69 o 
   4   8   8      513.24      636.73     61.88 o 
   5   8   8       38.49       12.49     33.35 o 
   6   8   8      118.63      117.94     48.75 o 
   7   8   8      474.63      490.79     65.21 o 
   8   8   8        0.56       30.54     48.05 o 
   9   8   8      352.90      342.02     70.97 o 
  10   8   8       65.14      -65.18     65.18 o 
  11   8   8       94.04      168.30     96.03 o 
  12   8   8      171.63      163.66     89.78 o 
 -14   9   8       81.93      -81.03     81.03 o 
 -13   9   8        0.01      -69.06     69.06 o 
 -12   9   8       74.45       63.44     66.87 o 
 -11   9   8        1.32       40.74     61.95 o 
 -10   9   8        9.47       11.33     50.90 o 
  -9   9   8      584.39      621.59    105.83 o 
  -8   9   8        0.02      -56.92     57.32 o 
  -7   9   8      117.94       73.32     48.89 o 
  -6   9   8      431.21      424.93     73.62 o 
  -5   9   8      441.13      273.68    124.52 o 
  -4   9   8       30.73       67.89     71.43 o 
  -3   9   8        1.78       50.94     53.52 o 
  -2   9   8     1247.07     1217.41    121.61 o 
  -1   9   8        4.59      -30.85     68.92 o 
   0   9   8      300.48      301.50     58.90 o 
   1   9   8       54.92       -6.96     36.65 o 
   2   9   8        2.09      -34.50     47.24 o 
   3   9   8       89.02       84.68     43.86 o 
   4   9   8       76.47      -32.44     49.92 o 
   5   9   8      351.42      361.73     64.24 o 
   6   9   8      137.32      147.76     53.61 o 
   7   9   8      570.02      612.64     81.45 o 
   8   9   8      659.86      881.30    126.56 o 
   9   9   8      335.94      371.25     90.33 o 
  10   9   8       22.04      -53.17     77.12 o 
  11   9   8        0.61       56.99     87.46 o 
  12   9   8        1.05     -147.12    156.49 o 
 -13  10   8       96.23      127.59    199.29 o 
 -12  10   8        2.23      -64.69     64.69 o 
 -11  10   8        1.01      -54.23     54.23 o 
 -10  10   8       90.59      197.68     67.94 o 
  -9  10   8       81.13       23.08     58.10 o 
  -8  10   8     1001.01     1108.11    175.29 o 
  -7  10   8       28.67       20.34     58.73 o 
  -6  10   8      231.20      256.02     71.02 o 
  -5  10   8      368.83      314.66     85.07 o 
  -4  10   8      661.61      525.13    121.24 o 
  -3  10   8       33.35       62.16     62.61 o 
  -2  10   8      141.89      135.22     64.65 o 
  -1  10   8      485.88      454.39    116.50 o 
   0  10   8      209.96      185.96     70.53 o 
   1  10   8       47.16       57.35     60.13 o 
   2  10   8       43.42      111.02     76.26 o 
   3  10   8       35.84      -48.36     50.05 o 
   4  10   8      595.05      705.16    139.08 o 
   5  10   8       16.27      -49.31     49.31 o 
   6  10   8      619.28      572.74     91.01 o 
   7  10   8      102.30      109.50     65.01 o 
   8  10   8      233.04      148.25     83.14 o 
   9  10   8       19.64       28.17     71.86 o 
  10  10   8       13.95      -16.57     93.62 o 
  11  10   8       17.07      139.10    181.90 o 
 -12  11   8      121.11       14.05     96.01 o 
 -11  11   8        0.25      101.42    205.17 o 
 -10  11   8       12.78       11.74     67.19 o 
  -9  11   8       21.81       -6.46     62.22 o 
  -8  11   8       38.70       31.25     60.53 o 
  -7  11   8       12.98        6.06     65.77 o 
  -6  11   8      170.73      155.92     70.47 o 
  -5  11   8       33.99       44.44     62.46 o 
  -4  11   8     1188.04     1432.15    249.42 o 
  -3  11   8      159.56      259.36     83.35 o 
  -2  11   8     1362.01     1644.13    159.17 o 
  -1  11   8        0.04      -36.39     57.41 o 
   0  11   8      487.14      552.17    149.81 o 
   1  11   8      198.58      148.72     71.74 o 
   2  11   8        0.48     -100.10    101.54 o 
   3  11   8      192.11      318.11     81.41 o 
   4  11   8        0.21      -11.24     58.54 o 
   5  11   8       21.30       13.55     60.68 o 
   6  11   8       82.10      187.22     76.82 o 
   7  11   8      282.50      224.98     88.80 o 
   8  11   8      136.17      142.14     81.47 o 
   9  11   8      124.53       47.27     92.89 o 
 -10  12   8      797.85      958.19    130.80 o 
  -9  12   8        0.01      -40.48     70.24 o 
  -8  12   8      408.05      503.05    103.53 o 
  -7  12   8      119.00      331.06    128.97 o 
  -6  12   8       95.15       62.07    124.10 o 
  -5  12   8       96.34      137.04     79.73 o 
  -4  12   8       68.04       73.42     83.44 o 
  -3  12   8        0.32       -0.67     65.30 o 
  -2  12   8       10.31      -41.97     59.22 o 
  -1  12   8      206.41      159.39     88.80 o 
   0  12   8      593.08      727.20    116.32 o 
   1  12   8       27.48       29.64     76.26 o 
   2  12   8     1712.67     1910.67    273.55 o 
   3  12   8        2.19      -56.66     56.66 o 
   4  12   8      544.17      551.97    109.71 o 
   5  12   8       32.67       14.59     75.68 o 
   6  12   8      316.58      190.63     81.86 o 
   7  12   8        1.77      -83.01     83.01 o 
   8  12   8        7.79      -11.12    102.87 o 
  -8  13   8        8.65      -63.59     63.59 o 
  -7  13   8       43.53       22.74     76.13 o 
  -6  13   8      160.86      151.70     81.61 o 
  -5  13   8       90.33       77.50     78.50 o 
  -4  13   8      714.37      836.50    123.82 o 
  -3  13   8       26.26      -12.50     70.79 o 
  -2  13   8       22.23      -62.25     62.25 o 
  -1  13   8       87.61        5.80     71.01 o 
   0  13   8      356.43      229.12     97.75 o 
   1  13   8      328.65      538.74    143.63 o 
   2  13   8      314.52      247.81     92.76 o 
   3  13   8      674.18      723.39    123.33 o 
   4  13   8       34.48        5.52     66.67 o 
   5  13   8      103.71      163.86    161.20 o 
   6  13   8       60.77      167.57     83.32 o 
  -5  14   8       73.13       43.44     81.00 o 
  -4  14   8        9.61       46.79     76.51 o 
  -3  14   8      258.12      427.85    111.12 o 
  -2  14   8      102.56      106.62     86.18 o 
  -1  14   8      329.77      195.36     89.56 o 
   0  14   8       21.97      -55.93     55.93 o 
   1  14   8      155.70      -48.88    113.13 o 
   2  14   8        7.48      -62.33     62.33 o 
   3  14   8       30.16      -27.95     74.44 o 
 -17   0   9      366.68      424.05    174.54 o 
 -15   0   9        5.02      -13.02     77.61 o 
 -13   0   9      348.65      391.14    116.83 o 
 -11   0   9      118.65       59.98     52.58 o 
  -9   0   9      595.88      662.37     88.23 o 
  -7   0   9      362.09      390.88     64.99 o 
  -5   0   9      264.16      325.61     48.23 o 
  -3   0   9     1696.73     1593.61    139.89 o 
  -1   0   9      249.69      214.55    113.69 o 
   1   0   9        0.07       -4.56     26.82 o 
   3   0   9     1083.12     1101.03     93.33 o 
   5   0   9      659.10      713.54     83.96 o 
   7   0   9      999.45      950.04    103.17 o 
   9   0   9     1469.03     1602.49    293.58 o 
  11   0   9     1527.64     1448.84    198.21 o 
  13   0   9        7.21       74.46    106.33 o 
  15   0   9        0.94      129.32    126.16 o 
 -17   1   9        9.49      -61.41     61.41 o 
 -16   1   9        1.61      -20.37     67.86 o 
 -15   1   9       89.44      195.93     91.32 o 
 -14   1   9       33.50       41.80     62.50 o 
 -13   1   9      546.91      650.50     97.83 o 
 -12   1   9        5.07       -8.44     37.38 o 
 -11   1   9       96.50       82.10     39.44 o 
 -10   1   9       69.70       59.20     44.42 o 
  -9   1   9     1348.88     1363.05     83.25 o 
  -8   1   9       41.08       75.96     32.54 o 
  -7   1   9      117.37      129.22     32.16 o 
  -6   1   9       70.13       18.17     24.33 o 
  -5   1   9      242.76      240.76     30.98 o 
  -4   1   9       17.70       42.90     27.12 o 
  -3   1   9        8.83       34.02     16.24 o 
  -2   1   9      239.96      256.48     30.18 o 
  -1   1   9       88.09      111.66     25.94 o 
   0   1   9      705.54      736.96     43.28 o 
   1   1   9        3.27        1.21     20.18 o 
   2   1   9      194.05      198.50     33.34 o 
   3   1   9      777.97      661.18     53.52 o 
   4   1   9       60.45       68.79     31.34 o 
   5   1   9      199.25      188.24     39.79 o 
   6   1   9      547.26      460.78     55.51 o 
   7   1   9      404.78      428.39     57.92 o 
   8   1   9       62.90       69.47     43.10 o 
   9   1   9       52.13       17.37     50.99 o 
  10   1   9      795.94      794.82    103.16 o 
  11   1   9      478.97      545.32     94.41 o 
  12   1   9       24.57       87.00     59.74 o 
  13   1   9      103.46      139.55     75.67 o 
  14   1   9        9.63      -89.58     89.58 o 
  15   1   9      205.45      380.46    101.07 o 
 -17   2   9      133.11      152.70    137.07 o 
 -16   2   9        6.20      -63.56     63.56 o 
 -15   2   9      338.28      306.88     90.23 o 
 -14   2   9        7.62        0.92     58.49 o 
 -13   2   9      325.59      444.04    114.09 o 
 -12   2   9        1.22       -8.82     40.59 o 
 -11   2   9        6.78        2.00     35.98 o 
 -10   2   9     1200.25     1343.18     88.64 o 
  -9   2   9      170.64      183.44     40.66 o 
  -8   2   9      152.98      147.67     37.42 o 
  -7   2   9      380.20      388.44     51.74 o 
  -6   2   9       70.15       67.18     26.97 o 
  -5   2   9      674.12      616.96     47.36 o 
  -4   2   9        7.68        1.59     19.82 o 
  -3   2   9        7.61      -10.86     20.64 o 
  -2   2   9      151.44      146.57     26.00 o 
  -1   2   9        5.76       30.23     22.18 o 
   0   2   9      378.47      411.85     46.85 o 
   1   2   9       38.34       34.98     22.53 o 
   2   2   9      230.65      239.87     39.12 o 
   3   2   9     1244.04     1261.97     82.94 o 
   4   2   9      583.08      629.20     54.50 o 
   5   2   9      371.50      418.24     49.27 o 
   6   2   9       44.06       41.98     35.89 o 
   7   2   9      166.37      154.36     43.09 o 
   8   2   9        2.90       34.69     43.06 o 
   9   2   9       31.96        2.88     47.44 o 
  10   2   9        6.64       15.36     79.93 o 
  11   2   9       21.23       10.22     57.17 o 
  12   2   9      116.07       71.76     83.46 o 
  13   2   9       66.22       47.04     69.66 o 
  14   2   9       36.25       34.85     76.24 o 
  15   2   9       33.56      -49.98     84.94 o 
 -17   3   9        0.91      -16.57     71.22 o 
 -16   3   9      279.45      220.35    136.29 o 
 -15   3   9        1.07      -49.59     49.59 o 
 -14   3   9       96.05       39.44     65.54 o 
 -13   3   9      113.28       94.96     72.39 o 
 -12   3   9        5.95      -28.20     35.65 o 
 -11   3   9      219.47      248.23     48.59 o 
 -10   3   9       60.82       96.87     37.38 o 
  -9   3   9      294.44      330.64     48.78 o 
  -8   3   9      409.28      321.98     46.81 o 
  -7   3   9      307.52      358.30     46.23 o 
  -6   3   9      127.68      141.37     37.78 o 
  -5   3   9      410.68      424.46     41.57 o 
  -4   3   9       24.78       22.44     21.14 o 
  -3   3   9      662.19      780.84     52.50 o 
  -2   3   9      330.32      307.01     36.90 o 
  -1   3   9        0.11       46.91     24.44 o 
   0   3   9      699.40      817.92     69.78 o 
   1   3   9      383.05      438.43     45.18 o 
   2   3   9      792.02      831.51     61.51 o 
   3   3   9      535.66      504.69     48.27 o 
   4   3   9       36.44       22.11     28.87 o 
   5   3   9       75.28       94.46     33.83 o 
   6   3   9       13.25      -17.71     28.66 o 
   7   3   9       72.03       31.33     40.21 o 
   8   3   9      192.24      210.08     52.51 o 
   9   3   9       31.26       47.75     57.33 o 
  10   3   9      770.13      933.84    175.99 o 
  11   3   9        2.32       41.43     72.59 o 
  12   3   9      167.36       50.99     97.44 o 
  13   3   9      226.54      264.33     88.54 o 
  14   3   9       40.78      -20.10     70.69 o 
 -17   4   9       88.16       38.39     77.63 o 
 -16   4   9        4.79      -11.48     72.32 o 
 -15   4   9      360.58      338.13     95.69 o 
 -14   4   9      288.12      310.65    103.28 o 
 -13   4   9        3.57      -51.97     64.48 o 
 -12   4   9      580.20      546.38     92.47 o 
 -11   4   9      194.47      161.39     44.00 o 
 -10   4   9       29.49       -0.91     32.07 o 
  -9   4   9      498.26      379.83     51.55 o 
  -8   4   9      495.87      418.65     52.32 o 
  -7   4   9      148.94      147.96     36.33 o 
  -6   4   9      105.77       82.04     30.31 o 
  -5   4   9        1.28       -5.55     23.03 o 
  -4   4   9      189.44      223.71     37.97 o 
  -3   4   9       11.48       -5.06     23.09 o 
  -2   4   9       21.24       12.79     23.62 o 
  -1   4   9      160.47      182.98     34.73 o 
   0   4   9       88.77      127.09     32.43 o 
   1   4   9      681.61      716.99     54.85 o 
   2   4   9        0.37       29.49     33.50 o 
   3   4   9       19.49       11.19     28.60 o 
   4   4   9     1638.30     1576.83    111.14 o 
   5   4   9        3.30        0.85     28.51 o 
   6   4   9       42.57       22.57     32.28 o 
   7   4   9      171.22      161.66     57.22 o 
   8   4   9        9.42       74.67     40.32 o 
   9   4   9      345.44      409.50     83.85 o 
  10   4   9        0.06        0.99     52.64 o 
  11   4   9      127.66      144.38     70.36 o 
  12   4   9      180.37      205.05    109.27 o 
  13   4   9        3.09        5.87     79.77 o 
  14   4   9       64.21       20.18     80.20 o 
 -16   5   9      142.10      227.22     98.53 o 
 -15   5   9        8.86       57.29     74.89 o 
 -14   5   9      414.39      472.49    102.79 o 
 -13   5   9       19.53       26.27     64.68 o 
 -12   5   9      257.30      220.44     61.66 o 
 -11   5   9      470.09      495.14     72.81 o 
 -10   5   9      376.39      381.67     53.01 o 
  -9   5   9      183.73      167.39     39.65 o 
  -8   5   9      368.83      329.93     48.40 o 
  -7   5   9      100.36       60.77     33.78 o 
  -6   5   9      842.40      776.98     62.48 o 
  -5   5   9        8.37       52.10     30.05 o 
  -4   5   9       86.82      108.96     35.44 o 
  -3   5   9        0.02       33.79     26.41 o 
  -2   5   9      348.77      326.43     42.30 o 
  -1   5   9       95.78       67.27     31.64 o 
   0   5   9      497.56      543.84     53.51 o 
   1   5   9      720.16      673.28     54.90 o 
   2   5   9      734.91      830.45     62.08 o 
   3   5   9       57.52       81.51     34.19 o 
   4   5   9     1002.07     1044.57     74.54 o 
   5   5   9      597.82      619.06     61.81 o 
   6   5   9      239.99      243.61     46.09 o 
   7   5   9        1.80       -1.01     28.95 o 
   8   5   9     1322.46     1282.33    103.46 o 
   9   5   9       87.57       99.32     62.49 o 
  10   5   9        3.33      -12.77     52.02 o 
  11   5   9        4.43      -13.01     61.51 o 
  12   5   9      522.38      485.59     97.02 o 
  13   5   9      237.86      205.55     85.62 o 
  14   5   9        1.81       74.46     78.07 o 
 -16   6   9       12.74      -86.10     86.10 o 
 -15   6   9      214.13      190.69     87.84 o 
 -14   6   9       17.73      -12.24     73.17 o 
 -13   6   9        0.85      -17.08     60.52 o 
 -12   6   9      888.69     1022.23    106.84 o 
 -11   6   9       29.37       89.44     53.22 o 
 -10   6   9      430.23      491.33     61.54 o 
  -9   6   9      206.96      214.98     45.37 o 
  -8   6   9       55.21       90.76     35.99 o 
  -7   6   9        5.18      -26.32     26.32 o 
  -6   6   9       81.96       78.85     33.77 o 
  -5   6   9      100.22      105.63     38.78 o 
  -4   6   9      548.38      535.75     63.30 o 
  -3   6   9        6.76      -26.23     26.23 o 
  -2   6   9      141.37       79.74     48.03 o 
  -1   6   9     1342.74     1333.33     98.47 o 
   0   6   9        2.41       15.90     27.02 o 
   1   6   9       10.95       66.64     40.94 o 
   2   6   9      413.66      393.72     53.33 o 
   3   6   9      422.59      379.67     50.32 o 
   4   6   9       28.89       20.62     33.11 o 
   5   6   9      256.91      268.76     48.21 o 
   6   6   9      879.36      862.78     74.52 o 
   7   6   9       48.83      117.18     41.74 o 
   8   6   9        4.50      -15.96     37.63 o 
   9   6   9       60.15      143.52     54.59 o 
  10   6   9      132.26      179.77     74.07 o 
  11   6   9       11.63        4.59     59.69 o 
  12   6   9      266.22      426.47     99.26 o 
  13   6   9      177.66      108.50     77.70 o 
 -15   7   9       39.90       12.88    102.70 o 
 -14   7   9      179.46       40.44     76.22 o 
 -13   7   9      102.81      113.44     82.82 o 
 -12   7   9       31.58       38.33     57.96 o 
 -11   7   9       34.10      119.02     47.65 o 
 -10   7   9       40.12       23.96     40.79 o 
  -9   7   9       16.27      -13.90     32.85 o 
  -8   7   9        0.20       26.06     32.25 o 
  -7   7   9      641.93      675.49     81.05 o 
  -6   7   9       27.78       13.14     32.84 o 
  -5   7   9      231.32      185.71     58.85 o 
  -4   7   9      489.15      514.32     66.80 o 
  -3   7   9      313.81      345.34     46.74 o 
  -2   7   9       76.80       75.92     34.75 o 
  -1   7   9      463.39      478.32     53.03 o 
   0   7   9       35.14       17.28     28.97 o 
   1   7   9      212.09      248.37     45.46 o 
   2   7   9      722.87      690.57     63.02 o 
   3   7   9      201.75      173.27     38.80 o 
   4   7   9        0.02       39.06     32.10 o 
   5   7   9        0.00       21.62     34.72 o 
   6   7   9     1176.31     1216.35     89.63 o 
   7   7   9       38.03       13.36     37.33 o 
   8   7   9      541.75      711.15     96.66 o 
   9   7   9       22.28       32.70     46.94 o 
  10   7   9       72.50      134.62     73.35 o 
  11   7   9       28.55       36.13     68.18 o 
  12   7   9      347.59      597.33    112.82 o 
  13   7   9      211.46      174.65    109.68 o 
 -14   8   9        7.16       -3.29     70.62 o 
 -13   8   9      187.69       63.49     76.89 o 
 -12   8   9       38.16       27.66     66.16 o 
 -11   8   9       66.55      146.31     51.56 o 
 -10   8   9      465.20      513.62     72.38 o 
  -9   8   9        3.45        2.60     37.66 o 
  -8   8   9      353.35      357.59     56.98 o 
  -7   8   9       13.77        8.60     51.23 o 
  -6   8   9      276.81      290.98     48.16 o 
  -5   8   9        0.32       14.60     30.82 o 
  -4   8   9     2097.86     2037.67    107.20 o 
  -3   8   9      531.31      490.09     62.49 o 
  -2   8   9       89.04       44.15     32.76 o 
  -1   8   9      155.53      126.81     42.73 o 
   0   8   9      110.68      102.68     35.99 o 
   1   8   9        8.44        0.18     28.18 o 
   2   8   9        6.22       13.81     31.70 o 
   3   8   9      411.00      390.22     52.42 o 
   4   8   9      207.81      192.94     42.84 o 
   5   8   9       61.66       70.66     38.66 o 
   6   8   9       12.95      -19.08     35.55 o 
   7   8   9      491.75      547.53     68.64 o 
   8   8   9       34.06      -14.70     43.24 o 
   9   8   9        0.33      -14.85     56.21 o 
  10   8   9        0.74        9.74     77.91 o 
  11   8   9       49.63       81.50     83.35 o 
  12   8   9      286.85      579.54    127.32 o 
 -14   9   9       32.07       28.43    103.64 o 
 -13   9   9        2.15      -72.84     72.84 o 
 -12   9   9      117.42       62.25     66.67 o 
 -11   9   9      194.42      132.56     59.50 o 
 -10   9   9      287.90      237.54     62.37 o 
  -9   9   9      531.35      753.25    166.86 o 
  -8   9   9      282.28      207.12     64.45 o 
  -7   9   9       21.91       17.05     52.46 o 
  -6   9   9        5.47       10.92     51.14 o 
  -5   9   9      518.87      605.98     93.92 o 
  -4   9   9      281.10      280.96     86.49 o 
  -3   9   9       57.61       68.41     67.57 o 
  -2   9   9      179.62      124.55     73.36 o 
  -1   9   9       56.13       56.83     39.95 o 
   0   9   9       12.56      -33.24     45.86 o 
   1   9   9      166.66      121.37     49.05 o 
   2   9   9        1.93      -35.28     37.69 o 
   3   9   9       56.99      133.14     50.97 o 
   4   9   9       13.27      -18.75     40.56 o 
   5   9   9        2.27       12.96     45.92 o 
   6   9   9       28.18       14.31     41.88 o 
   7   9   9      320.25      404.27     73.16 o 
   8   9   9       27.23       85.47     65.17 o 
   9   9   9      338.17      233.36     85.15 o 
  10   9   9      165.52      167.58     85.76 o 
  11   9   9       83.36      -59.11     96.72 o 
 -13  10   9       14.01      -85.60     88.90 o 
 -12  10   9      106.49       45.24     70.99 o 
 -11  10   9       15.90      -18.22     73.26 o 
 -10  10   9       29.65      -17.25     59.03 o 
  -9  10   9       19.33      105.55     66.02 o 
  -8  10   9       33.92      151.53     68.78 o 
  -7  10   9      214.04      185.75    102.12 o 
  -6  10   9       88.53      188.28     73.22 o 
  -5  10   9      125.96      118.72     63.21 o 
  -4  10   9       61.00       61.62     58.84 o 
  -3  10   9        4.46       79.42     57.82 o 
  -2  10   9      227.61      232.55     74.65 o 
  -1  10   9        8.17       21.40     54.96 o 
   0  10   9      193.64      164.19     74.12 o 
   1  10   9       35.10       90.61     61.89 o 
   2  10   9      333.60      306.08    112.55 o 
   3  10   9      526.39      615.16    167.21 o 
   4  10   9        5.40      -46.64     55.40 o 
   5  10   9       11.29       36.12    110.81 o 
   6  10   9      429.01      558.89     93.37 o 
   7  10   9      371.35      530.29    114.48 o 
   8  10   9        3.04      -64.37     64.37 o 
   9  10   9      111.73       69.29    111.54 o 
  10  10   9       24.10      -89.47     89.47 o 
 -11  11   9      232.46      194.16    105.31 o 
 -10  11   9        3.29      -75.48     75.48 o 
  -9  11   9       80.48      190.16     77.92 o 
  -8  11   9      220.74      192.77     77.21 o 
  -7  11   9       40.68       19.30     56.30 o 
  -6  11   9       40.86      -15.28     60.14 o 
  -5  11   9       87.55      181.30    113.71 o 
  -4  11   9       24.07       62.33     59.94 o 
  -3  11   9        4.31      -85.91     85.91 o 
  -2  11   9       22.18      -58.28     58.28 o 
  -1  11   9        2.90      -46.48     46.48 o 
   0  11   9        4.46      -47.15     47.15 o 
   1  11   9       87.44       39.70     62.63 o 
   2  11   9      272.23      286.39     81.42 o 
   3  11   9      276.07      253.75    151.74 o 
   4  11   9      196.99       42.67     75.87 o 
   5  11   9      192.83      155.94     72.39 o 
   6  11   9       47.78       -0.03     61.34 o 
   7  11   9        3.21       38.45     68.91 o 
   8  11   9        1.03      -65.96     65.96 o 
   9  11   9       16.36       75.62     83.20 o 
 -10  12   9       39.84        7.35     69.90 o 
  -9  12   9      102.55      122.12     92.93 o 
  -8  12   9       21.62       15.85     71.68 o 
  -7  12   9       60.24        4.82     69.32 o 
  -6  12   9       62.29       16.81     76.31 o 
  -5  12   9      189.06      227.54     83.47 o 
  -4  12   9       62.22       92.11     81.42 o 
  -3  12   9       75.10      119.54     71.29 o 
  -2  12   9      221.04      179.64     81.76 o 
  -1  12   9       76.34      -37.99     76.99 o 
   0  12   9       70.49      -46.35     83.78 o 
   1  12   9       39.52      -50.45     57.72 o 
   2  12   9       58.75      166.63     76.71 o 
   3  12   9      265.94      233.80     87.33 o 
   4  12   9       90.90        2.44     64.92 o 
   5  12   9       10.48      -15.02     65.90 o 
   6  12   9        7.55       32.60     70.50 o 
   7  12   9       15.03        8.94    117.81 o 
  -8  13   9       33.00       15.33     70.59 o 
  -7  13   9       45.40       69.75     84.04 o 
  -6  13   9        3.13      -60.25     60.25 o 
  -5  13   9        0.15      -43.94     69.96 o 
  -4  13   9        6.97      -31.58     67.26 o 
  -3  13   9      344.91      414.35    106.70 o 
  -2  13   9       22.19      -40.51     59.81 o 
  -1  13   9       40.74       23.18     72.06 o 
   0  13   9      286.09      301.25     91.49 o 
   1  13   9       90.71       46.56    104.29 o 
   2  13   9        2.13       -6.06     70.97 o 
   3  13   9      116.22      121.17     84.55 o 
   4  13   9       59.05      -43.61     67.48 o 
   5  13   9      158.57       69.47     71.71 o 
  -5  14   9       22.13        7.56     85.27 o 
  -4  14   9       49.55      -57.51     75.48 o 
  -3  14   9       55.89      -74.90     74.90 o 
  -2  14   9        0.87      -22.60     72.87 o 
  -1  14   9      203.43       73.19     75.36 o 
   0  14   9       84.06      156.55     84.40 o 
   1  14   9        0.36       -4.39     75.08 o 
   2  14   9      183.16      198.47     94.79 o 
 -16   0  10       18.65      -47.45    187.25 o 
 -14   0  10      156.29       78.46     98.14 o 
 -12   0  10       16.84       30.29     56.21 o 
 -10   0  10     1200.34     1287.16    142.92 o 
  -8   0  10     2400.27     2415.38    151.64 o 
  -6   0  10      278.68      300.30     53.77 o 
  -4   0  10     1496.20     1429.79    102.46 o 
  -2   0  10     3074.99     3203.53    200.60 o 
   0   0  10     5420.57     5390.94    216.90 o 
   2   0  10       15.27       12.67     36.84 o 
   4   0  10     1108.52     1122.52    103.75 o 
   6   0  10     4026.83     4302.26    219.06 o 
   8   0  10       99.22      153.93     95.63 o 
  10   0  10       39.86       97.73     89.34 o 
  12   0  10       14.48      -66.62     66.62 o 
  14   0  10        0.01      -82.58     82.58 o 
 -17   1  10      164.07      326.89    114.48 o 
 -16   1  10        8.59      -30.60     85.95 o 
 -15   1  10       77.47      135.28     78.80 o 
 -14   1  10       87.61       92.83     87.49 o 
 -13   1  10       44.40       82.40     54.68 o 
 -12   1  10       15.84       -5.14     34.87 o 
 -11   1  10        3.20      -33.73     33.73 o 
 -10   1  10      156.02      194.31     43.12 o 
  -9   1  10        3.65      -26.97     30.65 o 
  -8   1  10     2810.10     2748.75    114.21 o 
  -7   1  10      102.29       91.48     32.29 o 
  -6   1  10     1425.15     1267.74     90.62 o 
  -5   1  10     8724.43     9447.05    252.23 o 
  -4   1  10     4287.08     4320.14    128.62 o 
  -3   1  10     2645.43     2682.88    103.20 o 
  -2   1  10     2407.02     2343.46     78.26 o 
  -1   1  10     1073.13     1254.27     78.21 o 
   0   1  10     1922.28     1943.43     74.92 o 
   1   1  10      768.80      755.49     50.80 o 
   2   1  10     1755.22     1825.17     82.60 o 
   3   1  10       38.74       24.34     28.29 o 
   4   1  10      880.94      956.34     90.92 o 
   5   1  10       80.37       95.84     44.36 o 
   6   1  10     2567.43     2678.38    123.92 o 
   7   1  10     1016.15     1145.69    107.57 o 
   8   1  10      359.99      351.14     66.14 o 
   9   1  10       22.27       45.77     51.36 o 
  10   1  10      499.29      497.84     86.47 o 
  11   1  10      195.54      180.30     70.48 o 
  12   1  10       26.10      -48.06     55.67 o 
  13   1  10      183.69      132.71     78.13 o 
  14   1  10       62.79       98.84     71.08 o 
 -17   2  10       11.44      -62.44     68.59 o 
 -16   2  10       19.76      -13.81     59.80 o 
 -15   2  10       13.23      -45.24     81.08 o 
 -14   2  10        8.15        8.91     58.23 o 
 -13   2  10       11.87       24.77     50.96 o 
 -12   2  10     1070.88      939.39     88.46 o 
 -11   2  10      407.44      305.25     55.98 o 
 -10   2  10      333.95      344.29     56.23 o 
  -9   2  10     1430.36     1208.67     82.12 o 
  -8   2  10      546.55      528.80     54.86 o 
  -7   2  10     3936.84     4059.37    137.42 o 
  -6   2  10      221.57      265.83     38.03 o 
  -5   2  10      410.76      482.28     42.19 o 
  -4   2  10      669.76      758.45     49.41 o 
  -3   2  10     2676.14     2673.78    108.56 o 
  -2   2  10     1201.97     1187.58     66.10 o 
  -1   2  10     8031.27     7989.54    215.95 o 
   0   2  10     3816.98     3764.33    119.05 o 
   1   2  10     2068.95     2300.32     91.40 o 
   2   2  10     4007.50     3723.06    125.43 o 
   3   2  10      710.15      698.23     55.89 o 
   4   2  10      347.87      463.28     57.45 o 
   5   2  10     1212.48     1268.07     81.13 o 
   6   2  10      390.62      395.66     53.91 o 
   7   2  10      490.74      473.54     56.95 o 
   8   2  10        3.14        9.48     40.96 o 
   9   2  10      599.12      580.52    124.72 o 
  10   2  10      610.30      681.49     97.61 o 
  11   2  10       21.00      -53.52     53.52 o 
  12   2  10      199.55      149.14     72.84 o 
  13   2  10      182.78      186.87     83.06 o 
  14   2  10        7.59      -25.46     70.07 o 
 -17   3  10      160.79       47.35     90.35 o 
 -16   3  10      461.99      640.23    113.05 o 
 -15   3  10       54.07      -66.41     66.41 o 
 -14   3  10       82.31      111.37     61.28 o 
 -13   3  10        3.91       35.69     60.56 o 
 -12   3  10       71.88       77.55     49.08 o 
 -11   3  10        0.51        3.15     34.03 o 
 -10   3  10     1009.83      919.71     75.25 o 
  -9   3  10     5611.03     5680.10    184.10 o 
  -8   3  10       67.80        3.51     29.17 o 
  -7   3  10      284.32      262.32     42.47 o 
  -6   3  10     1057.20     1106.46     70.29 o 
  -5   3  10      507.42      636.79     50.33 o 
  -4   3  10     1054.25      958.55     61.02 o 
  -3   3  10     1099.44     1128.46     64.30 o 
  -2   3  10        2.82        3.61     23.54 o 
  -1   3  10     3155.69     3387.99    112.52 o 
   0   3  10        0.11       20.84     22.01 o 
   1   3  10      747.35      708.71     53.41 o 
   2   3  10      537.04      650.11     53.52 o 
   3   3  10        1.28        2.10     30.32 o 
   4   3  10       14.06       32.56     30.09 o 
   5   3  10     1605.10     1717.50     95.35 o 
   6   3  10      196.72      212.66     50.80 o 
   7   3  10       41.43      -12.00     34.75 o 
   8   3  10      177.78      236.13     55.15 o 
   9   3  10      215.07      251.37     68.83 o 
  10   3  10       85.60        8.50     55.18 o 
  11   3  10      724.37      791.46    110.35 o 
  12   3  10       92.31       90.01     66.09 o 
  13   3  10        3.30      -16.47     59.91 o 
  14   3  10       71.49      -62.13     62.13 o 
 -17   4  10        0.46      128.91    170.60 o 
 -16   4  10      127.03       69.51     75.45 o 
 -15   4  10      314.82      431.65    100.63 o 
 -14   4  10       42.78      103.05     92.47 o 
 -13   4  10      312.32      313.07     87.16 o 
 -12   4  10       19.23       63.04     49.84 o 
 -11   4  10        7.93      -32.30     32.30 o 
 -10   4  10        1.94      -17.26     33.00 o 
  -9   4  10      373.04      412.28     52.55 o 
  -8   4  10      194.19      226.59     44.25 o 
  -7   4  10      618.53      617.94     56.73 o 
  -6   4  10      472.26      548.48     52.97 o 
  -5   4  10     1743.81     1664.25    104.40 o 
  -4   4  10       19.71       45.27     27.47 o 
  -3   4  10     1595.53     1561.04     81.09 o 
  -2   4  10      153.19      168.37     42.69 o 
  -1   4  10      343.26      283.92     51.73 o 
   0   4  10      322.86      415.08     51.01 o 
   1   4  10       86.99       59.62     29.04 o 
   2   4  10      309.57      277.32     40.43 o 
   3   4  10       41.19      -14.86     28.79 o 
   4   4  10      793.94      856.50     66.01 o 
   5   4  10      286.22      305.41     46.53 o 
   6   4  10       19.13      -28.01     28.01 o 
   7   4  10      444.26      385.64     52.75 o 
   8   4  10       11.59      -33.45     33.45 o 
   9   4  10        9.13      -46.42     46.42 o 
  10   4  10      333.93      309.16     73.93 o 
  11   4  10      184.36      223.10     73.00 o 
  12   4  10       62.33      -45.01     60.40 o 
  13   4  10      110.35      125.70     79.04 o 
  14   4  10      154.50       49.65     73.85 o 
 -16   5  10        0.03      -73.26     73.26 o 
 -15   5  10        2.56       11.81     74.25 o 
 -14   5  10        5.00      -24.14     64.37 o 
 -13   5  10      564.36      667.49    134.58 o 
 -12   5  10      193.58      153.05     59.06 o 
 -11   5  10      672.27      748.77     71.20 o 
 -10   5  10      655.72      750.34     90.52 o 
  -9   5  10      175.98      219.33     44.70 o 
  -8   5  10       12.19       24.11     28.47 o 
  -7   5  10     2152.56     2207.42    111.95 o 
  -6   5  10       23.39       39.09     29.68 o 
  -5   5  10       82.98       82.50     32.85 o 
  -4   5  10      546.84      561.51     53.28 o 
  -3   5  10      154.51      200.91     40.06 o 
  -2   5  10        3.46      -27.95     27.95 o 
  -1   5  10       67.61       68.24     33.08 o 
   0   5  10       82.67      118.47     36.29 o 
   1   5  10     4514.95     4515.46    148.56 o 
   2   5  10      145.42       97.15     32.25 o 
   3   5  10     4433.68     4402.92    150.49 o 
   4   5  10      349.33      393.22     58.62 o 
   5   5  10       93.82       54.28     36.28 o 
   6   5  10       18.11       -1.06     31.11 o 
   7   5  10      268.46      241.88     56.43 o 
   8   5  10       41.40      -15.51     50.34 o 
   9   5  10       45.84       26.04     52.14 o 
  10   5  10        1.87      -45.83     47.55 o 
  11   5  10       66.94       22.03     64.70 o 
  12   5  10       64.35       68.75     71.19 o 
  13   5  10      132.77      104.81     80.79 o 
 -16   6  10      230.11      236.68    139.19 o 
 -15   6  10       23.47      -68.24    122.20 o 
 -14   6  10      109.65      205.35     91.56 o 
 -13   6  10       14.70      -56.95     56.95 o 
 -12   6  10       10.32      101.94     53.95 o 
 -11   6  10      129.52      138.42     49.05 o 
 -10   6  10       64.69      -13.64     37.67 o 
  -9   6  10      290.91      292.79     49.77 o 
  -8   6  10      243.27      184.78     42.13 o 
  -7   6  10      245.94      291.16     46.18 o 
  -6   6  10        7.05       15.96     33.63 o 
  -5   6  10     3878.42     4085.35    248.22 o 
  -4   6  10      626.47      605.51     59.32 o 
  -3   6  10     1301.25     1256.76     80.51 o 
  -2   6  10      232.63      174.25     41.97 o 
  -1   6  10       76.81       18.50     31.32 o 
   0   6  10      257.87      267.07     43.60 o 
   1   6  10      668.55      559.41     57.12 o 
   2   6  10      303.05      346.07     47.29 o 
   3   6  10     1202.64     1253.84     83.55 o 
   4   6  10      286.42      257.48     46.71 o 
   5   6  10       67.10       87.73     37.55 o 
   6   6  10        0.26        3.26     33.30 o 
   7   6  10      643.93      678.18     71.13 o 
   8   6  10       25.82       24.66     41.85 o 
   9   6  10      228.10      177.24     69.25 o 
  10   6  10      607.58      806.24    111.76 o 
  11   6  10        2.97      -54.68     54.68 o 
  12   6  10       70.89      152.03     81.71 o 
  13   6  10        0.04       -4.39     72.13 o 
 -15   7  10       34.16      -32.83     70.83 o 
 -14   7  10       26.17        2.48     88.75 o 
 -13   7  10        1.06       37.63     74.96 o 
 -12   7  10        8.86      -48.73     49.27 o 
 -11   7  10      704.50      762.18    113.09 o 
 -10   7  10       20.29        7.28     36.89 o 
  -9   7  10      591.42      742.44    137.31 o 
  -8   7  10        0.32      -17.70     30.08 o 
  -7   7  10       28.89       36.74     37.48 o 
  -6   7  10      110.81       78.51     35.56 o 
  -5   7  10      266.03      279.00     46.97 o 
  -4   7  10     1002.33      793.18     68.21 o 
  -3   7  10     1522.44     1601.71     95.65 o 
  -2   7  10      162.98      156.69     41.44 o 
  -1   7  10     3102.71     3113.03    134.38 o 
   0   7  10      266.91      289.31     47.89 o 
   1   7  10     2563.75     2560.76    117.47 o 
   2   7  10      272.11      241.50     46.50 o 
   3   7  10      820.38      827.77     98.69 o 
   4   7  10       54.31       42.02     34.81 o 
   5   7  10      209.74      137.69     40.76 o 
   6   7  10        2.27       29.31     35.00 o 
   7   7  10       33.76       55.01     39.67 o 
   8   7  10       80.02       89.35     49.62 o 
   9   7  10      161.72       74.07     65.99 o 
  10   7  10      156.46      127.74     84.55 o 
  11   7  10      310.16      317.88     90.92 o 
  12   7  10      162.71      113.53     80.98 o 
 -14   8  10        7.86      -57.86     69.61 o 
 -13   8  10       59.10       -4.02     75.03 o 
 -12   8  10      253.70      394.64    155.29 o 
 -11   8  10        5.11       22.19     45.33 o 
 -10   8  10       91.69       -8.14     39.72 o 
  -9   8  10      340.05      377.76     73.46 o 
  -8   8  10        2.19      -29.24     29.24 o 
  -7   8  10     1238.19     1138.57     86.67 o 
  -6   8  10      318.60      276.53     47.61 o 
  -5   8  10      470.00      501.72     58.79 o 
  -4   8  10     1041.19     1020.20     80.65 o 
  -3   8  10     1203.16     1219.79     83.85 o 
  -2   8  10      521.69      552.83     63.20 o 
  -1   8  10      166.24      189.02     52.41 o 
   0   8  10     2572.37     2749.65    153.46 o 
   1   8  10       24.50       67.88     36.07 o 
   2   8  10     1843.15     1888.74    124.81 o 
   3   8  10       79.71       84.51     39.89 o 
   4   8  10      237.43      226.29     45.60 o 
   5   8  10     1392.17     1443.32     97.41 o 
   6   8  10       98.73      108.77     43.01 o 
   7   8  10      278.68      338.85     60.34 o 
   8   8  10        7.66      -46.81     46.81 o 
   9   8  10      561.22      762.45    125.07 o 
  10   8  10      124.15      134.77     80.91 o 
  11   8  10       43.77       79.50     87.75 o 
 -13   9  10       70.33       43.98     93.05 o 
 -12   9  10       16.40       -7.35     63.04 o 
 -11   9  10       32.09      -25.24     47.10 o 
 -10   9  10      467.19      547.23     83.07 o 
  -9   9  10      535.76      417.75     75.85 o 
  -8   9  10      315.42      247.11     66.23 o 
  -7   9  10      270.08      339.98     81.33 o 
  -6   9  10     1211.25     1285.64    106.59 o 
  -5   9  10     1078.57      849.53    106.83 o 
  -4   9  10     1159.22     1374.25    130.79 o 
  -3   9  10       52.99       -5.91     52.72 o 
  -2   9  10      589.15      706.62     79.70 o 
  -1   9  10       10.83       58.14     47.02 o 
   0   9  10      145.12      157.60     51.43 o 
   1   9  10       81.29       48.84     44.97 o 
   2   9  10       39.05       36.03     50.43 o 
   3   9  10      194.93      191.76     57.18 o 
   4   9  10      369.35      414.02     71.82 o 
   5   9  10      171.50      190.26     57.23 o 
   6   9  10      173.57      140.86     83.82 o 
   7   9  10        0.24       15.45     52.36 o 
   8   9  10      474.86      459.51     90.13 o 
   9   9  10        1.41      -57.34     57.34 o 
  10   9  10      232.16      505.14    122.58 o 
  11   9  10       19.10      -63.41     79.37 o 
 -12  10  10      129.41      136.81     80.62 o 
 -11  10  10       10.36       -8.54     59.80 o 
 -10  10  10      219.85      165.53     89.09 o 
  -9  10  10       74.16      183.22     69.92 o 
  -8  10  10      166.39      194.15     76.48 o 
  -7  10  10       33.17      175.93     74.17 o 
  -6  10  10      971.60     1167.62    128.06 o 
  -5  10  10        0.21      -44.43     52.27 o 
  -4  10  10       59.59       83.71     62.82 o 
  -3  10  10       11.05       -5.22     58.78 o 
  -2  10  10      442.65      426.16     87.87 o 
  -1  10  10       31.47       84.85     65.85 o 
   0  10  10        8.05      -25.04     49.32 o 
   1  10  10        9.28      -19.86     52.16 o 
   2  10  10      296.76      310.95     81.66 o 
   3  10  10      192.22      186.46     67.06 o 
   4  10  10      348.41      131.10     71.57 o 
   5  10  10      240.70      305.02     88.13 o 
   6  10  10      227.83      171.57     63.42 o 
   7  10  10       29.92       -5.87     58.44 o 
   8  10  10       24.04       98.69     80.43 o 
   9  10  10       36.42       74.05     81.59 o 
  10  10  10       31.46       68.94    101.08 o 
 -11  11  10      109.08      143.00     97.27 o 
 -10  11  10        0.25      -57.99     57.99 o 
  -9  11  10        0.16      100.32     68.31 o 
  -8  11  10      364.05      340.23     90.93 o 
  -7  11  10       16.57       59.02    113.71 o 
  -6  11  10       98.78      151.10     75.83 o 
  -5  11  10       90.34      128.58     89.14 o 
  -4  11  10      237.16      181.46     74.80 o 
  -3  11  10      196.15      224.60     79.82 o 
  -2  11  10      709.58      657.09    107.70 o 
  -1  11  10        7.21       33.48     56.96 o 
   0  11  10       93.33       63.50     65.04 o 
   1  11  10       50.18       92.90     63.42 o 
   2  11  10      504.10      669.23    106.25 o 
   3  11  10       22.20        3.29     60.16 o 
   4  11  10       45.21      111.09     71.73 o 
   5  11  10       94.35      -57.72     61.20 o 
   6  11  10      612.16      803.81    127.04 o 
   7  11  10      240.29      127.21    101.40 o 
   8  11  10       26.40      -81.58     81.58 o 
 -10  12  10      267.91      273.81     91.79 o 
  -9  12  10      130.70      121.11     83.04 o 
  -8  12  10      283.02      309.95     95.86 o 
  -7  12  10        1.29       -1.12     72.46 o 
  -6  12  10       46.00        6.94     69.88 o 
  -5  12  10       18.41      -51.92     63.12 o 
  -4  12  10       10.70      -47.68     47.68 o 
  -3  12  10       24.91      -61.78     63.03 o 
  -2  12  10      305.38      323.20     88.89 o 
  -1  12  10      296.18      366.35     95.96 o 
   0  12  10      471.96      407.82     95.15 o 
   1  12  10       15.07      -15.87     65.77 o 
   2  12  10      516.74      616.74    114.20 o 
   3  12  10       42.12     -105.79    105.79 o 
   4  12  10       54.73      109.26     76.56 o 
   5  12  10       87.30       92.33     76.40 o 
   6  12  10      108.89       36.81     72.74 o 
   7  12  10        8.70      -73.07     87.44 o 
  -7  13  10        2.16      -72.78     72.78 o 
  -6  13  10      140.31       71.41     79.71 o 
  -5  13  10        1.98      -70.55     73.30 o 
  -4  13  10      471.62      641.98    120.10 o 
  -3  13  10      130.12       58.26     86.74 o 
  -2  13  10       14.11        1.82     79.92 o 
  -1  13  10       18.67      -58.58     58.58 o 
   0  13  10       32.45       20.65     75.38 o 
   1  13  10      108.95      117.60     85.76 o 
   2  13  10        0.91      -38.05     71.89 o 
   3  13  10        2.67       24.62     67.86 o 
   4  13  10       74.62      -71.62     71.62 o 
   5  13  10        4.42      -68.93     68.93 o 
  -4  14  10      134.94      136.56     84.96 o 
  -3  14  10      104.48      124.00     84.25 o 
  -2  14  10      287.73      269.46     94.79 o 
  -1  14  10        3.26       19.12     76.84 o 
   0  14  10       44.05      139.83     87.09 o 
   1  14  10       13.77      -77.76     77.76 o 
 -17   0  11       17.92      -53.68     88.27 o 
 -15   0  11      218.46      264.92    125.78 o 
 -13   0  11        0.09       17.49     68.70 o 
 -11   0  11      181.40      243.77     72.43 o 
  -9   0  11      389.63      433.67     78.35 o 
  -7   0  11     1934.11     2076.81    224.22 o 
  -5   0  11        0.17      -18.70     26.80 o 
  -3   0  11       29.79       28.32     49.32 o 
  -1   0  11      292.23      149.99     65.46 o 
   1   0  11      257.47      249.46     46.83 o 
   3   0  11      963.95     1091.86    128.73 o 
   5   0  11      306.42      360.07     74.36 o 
   7   0  11       43.36       19.13     53.41 o 
   9   0  11     1210.16     1109.69    162.45 o 
  11   0  11       69.50       60.27     80.32 o 
  13   0  11        1.12      -76.89     78.91 o 
 -17   1  11       55.48      -22.97     76.50 o 
 -16   1  11       86.20      -12.12     73.75 o 
 -15   1  11       88.19       83.09     71.19 o 
 -14   1  11       23.04       23.81     79.54 o 
 -13   1  11      476.62      462.71    140.35 o 
 -12   1  11       15.16      -34.10     34.10 o 
 -11   1  11      351.16      449.37     62.30 o 
 -10   1  11      237.79      195.09     47.71 o 
  -9   1  11      367.79      474.75     88.44 o 
  -8   1  11       22.93        5.51     29.46 o 
  -7   1  11       10.71      -13.22     24.37 o 
  -6   1  11       19.49       17.23     23.65 o 
  -5   1  11       48.73       44.41     28.71 o 
  -4   1  11      716.54      666.64     56.23 o 
  -3   1  11       13.49       -3.34     66.99 o 
  -2   1  11      485.70      397.23     57.14 o 
  -1   1  11      498.62      555.63     55.18 o 
   0   1  11       20.29        3.95     23.62 o 
   1   1  11     1174.23     1192.26     84.32 o 
   2   1  11      809.19      800.16     56.97 o 
   3   1  11      129.19      109.67     33.97 o 
   4   1  11      148.21      164.79     40.76 o 
   5   1  11      301.13      368.82     54.18 o 
   6   1  11      338.33      346.08     54.71 o 
   7   1  11      114.48       77.44     54.15 o 
   8   1  11        4.45       78.57     43.77 o 
   9   1  11      199.36      323.40     68.31 o 
  10   1  11       14.80       24.83     53.44 o 
  11   1  11      133.18      150.77     90.35 o 
  12   1  11        3.92      -49.11     53.61 o 
  13   1  11       93.11       43.48     65.50 o 
  14   1  11       83.07       90.29     75.85 o 
 -17   2  11      218.79      200.74    115.06 o 
 -16   2  11       26.10      100.42    110.78 o 
 -15   2  11       73.98       22.87     61.50 o 
 -14   2  11      139.82       81.43    129.15 o 
 -13   2  11       12.90       -7.12     44.52 o 
 -12   2  11      264.60      303.08     57.82 o 
 -11   2  11       76.70      133.53     65.43 o 
 -10   2  11      128.44      125.76     40.87 o 
  -9   2  11      200.64      201.76     42.07 o 
  -8   2  11       72.42       47.99     30.58 o 
  -7   2  11       67.48       49.71     29.31 o 
  -6   2  11      204.16      249.90     36.49 o 
  -5   2  11      516.02      564.26     46.53 o 
  -4   2  11       47.33       31.98     23.52 o 
  -3   2  11        0.03       -3.40     19.52 o 
  -2   2  11        0.81       -3.46     20.01 o 
  -1   2  11      366.97      392.87     36.36 o 
   0   2  11      305.45      304.41     35.08 o 
   1   2  11      525.21      490.59     44.07 o 
   2   2  11        6.76        2.72     24.67 o 
   3   2  11       17.80       65.24     32.42 o 
   4   2  11       27.06      -10.37     29.10 o 
   5   2  11       15.94       -9.05     34.52 o 
   6   2  11      677.71      653.58     65.76 o 
   7   2  11     1176.80     1237.75     86.53 o 
   8   2  11       42.34       28.15     42.28 o 
   9   2  11      158.58      139.77     61.76 o 
  10   2  11       60.20       43.75     57.33 o 
  11   2  11      100.52      118.25     59.89 o 
  12   2  11       53.87      180.18     74.78 o 
  13   2  11        5.61      -74.32     74.32 o 
  14   2  11       56.45      -35.06     65.32 o 
 -17   3  11        1.54      -47.16     76.45 o 
 -16   3  11        8.80      -67.45     67.45 o 
 -15   3  11      157.32      292.22     93.24 o 
 -14   3  11      141.84      272.19     79.92 o 
 -13   3  11      102.38       54.45    105.20 o 
 -12   3  11       10.31       -2.12     36.17 o 
 -11   3  11     1179.17     1265.39     98.97 o 
 -10   3  11       30.88       26.60     33.81 o 
  -9   3  11      151.43      123.20     37.98 o 
  -8   3  11      530.83      532.64     56.77 o 
  -7   3  11      131.33       80.49     32.39 o 
  -6   3  11      367.07      352.69     45.12 o 
  -5   3  11      135.61      151.60     32.24 o 
  -4   3  11        1.76       28.96     27.06 o 
  -3   3  11      147.45      221.13     34.28 o 
  -2   3  11       81.36       82.52     31.50 o 
  -1   3  11      219.98      244.88     36.73 o 
   0   3  11      217.30      252.21     43.38 o 
   1   3  11      400.17      433.53     43.84 o 
   2   3  11      223.70      208.87     39.81 o 
   3   3  11       25.94       55.88     32.16 o 
   4   3  11        1.70      -29.31     29.31 o 
   5   3  11      508.39      495.52     62.71 o 
   6   3  11     1591.43     1556.67    106.67 o 
   7   3  11      335.02      350.61     52.85 o 
   8   3  11        4.95       16.05     41.15 o 
   9   3  11       67.15       43.76     55.75 o 
  10   3  11      133.91      191.24     68.37 o 
  11   3  11      450.62      545.65     96.74 o 
  12   3  11       53.35       56.66     63.18 o 
  13   3  11      365.81      318.78     99.10 o 
  14   3  11        0.59      -61.15     61.15 o 
 -16   4  11        2.02      -64.84     64.84 o 
 -15   4  11       15.52      -29.14     61.95 o 
 -14   4  11      432.84      407.73     95.56 o 
 -13   4  11       35.50      101.02     74.32 o 
 -12   4  11      166.60      279.90     53.31 o 
 -11   4  11       70.28       13.34     38.98 o 
 -10   4  11        2.78       50.04     36.31 o 
  -9   4  11       69.86       80.23     36.60 o 
  -8   4  11     1287.91     1339.39     85.34 o 
  -7   4  11       16.16       -5.32     33.99 o 
  -6   4  11      163.88      150.19     36.59 o 
  -5   4  11      957.76      959.50     73.17 o 
  -4   4  11      112.35       67.63     32.89 o 
  -3   4  11       91.38      102.96     33.86 o 
  -2   4  11        1.06       21.29     28.89 o 
  -1   4  11       95.13       68.73     32.71 o 
   0   4  11       27.89       48.83     41.57 o 
   1   4  11       14.19       16.32     27.36 o 
   2   4  11      183.21      211.63     46.51 o 
   3   4  11       25.92       41.96     30.11 o 
   4   4  11       29.64       39.95     32.42 o 
   5   4  11     1068.10     1137.29     81.57 o 
   6   4  11       95.05       39.58     34.09 o 
   7   4  11        0.91      -19.09     29.73 o 
   8   4  11      182.93      145.33     58.23 o 
   9   4  11       59.21        9.66     50.77 o 
  10   4  11      686.77      693.17    104.15 o 
  11   4  11       26.89      -58.75     61.78 o 
  12   4  11       81.03       71.42     70.88 o 
  13   4  11       97.97      112.70     74.71 o 
 -16   5  11      820.26     1293.85    169.25 o 
 -15   5  11       56.26      -62.07     62.07 o 
 -14   5  11        4.76       23.18     59.09 o 
 -13   5  11       42.67       13.80     62.16 o 
 -12   5  11       19.02       -8.72     47.23 o 
 -11   5  11      106.05       64.81     40.73 o 
 -10   5  11      714.93      760.41     78.44 o 
  -9   5  11      104.37       58.79     34.75 o 
  -8   5  11       26.93       37.86     34.43 o 
  -7   5  11      454.93      480.25     54.83 o 
  -6   5  11        0.75        9.89     33.35 o 
  -5   5  11     1899.18     1839.57     97.69 o 
  -4   5  11      222.28      190.31     42.54 o 
  -3   5  11        5.20       -5.64     30.58 o 
  -2   5  11      364.52      325.62     48.36 o 
  -1   5  11        1.32       17.03     29.86 o 
   0   5  11      118.84      155.99     39.10 o 
   1   5  11       80.49      118.87     41.15 o 
   2   5  11      169.75      198.01     40.33 o 
   3   5  11      883.05      873.16     68.92 o 
   4   5  11      297.78      279.27     50.34 o 
   5   5  11     1024.61      937.93     74.18 o 
   6   5  11      126.42      129.87     39.09 o 
   7   5  11      489.56      544.38     62.56 o 
   8   5  11      616.66      712.44     80.32 o 
   9   5  11       51.40      -23.99     51.95 o 
  10   5  11       79.81      -23.52     52.78 o 
  11   5  11       36.53      -14.13     56.93 o 
  12   5  11       52.40        6.12     75.29 o 
  13   5  11       16.83      107.64     92.66 o 
 -15   6  11       25.94       -5.78     69.95 o 
 -14   6  11       72.05      166.84     76.24 o 
 -13   6  11       17.63      -49.03     49.03 o 
 -12   6  11      279.26      297.51     76.57 o 
 -11   6  11       70.41      161.51     47.14 o 
 -10   6  11     1134.38     1326.03    116.84 o 
  -9   6  11      499.76      518.82     58.93 o 
  -8   6  11       35.28        7.98     39.48 o 
  -7   6  11        5.09       27.20     31.14 o 
  -6   6  11      122.82      101.89     37.93 o 
  -5   6  11     2044.00     1895.09    103.33 o 
  -4   6  11      519.15      494.55     57.10 o 
  -3   6  11       21.98       -0.15     54.43 o 
  -2   6  11       25.00       13.20     45.56 o 
  -1   6  11      123.17      102.07     36.98 o 
   0   6  11      376.80      381.50     50.71 o 
   1   6  11      997.04     1037.38     75.73 o 
   2   6  11      139.79      135.82     37.82 o 
   3   6  11      253.31      227.88     48.57 o 
   4   6  11       15.81       41.05     34.51 o 
   5   6  11      530.26      540.75     59.92 o 
   6   6  11      185.06      211.24     44.65 o 
   7   6  11       26.23       23.14     35.22 o 
   8   6  11       25.04       79.16     43.91 o 
   9   6  11      221.22      140.54     68.27 o 
  10   6  11       87.20      -17.86     59.27 o 
  11   6  11        0.73      -24.86     62.93 o 
  12   6  11      355.33      551.73    110.30 o 
 -15   7  11        6.81      -70.76     70.76 o 
 -14   7  11        7.79       -3.33     70.71 o 
 -13   7  11      101.59      169.09     69.76 o 
 -12   7  11       25.88       65.56     61.54 o 
 -11   7  11      171.18      112.33     49.01 o 
 -10   7  11       69.37       81.15     38.68 o 
  -9   7  11        0.08        1.26     33.68 o 
  -8   7  11      190.55      183.83     44.04 o 
  -7   7  11      120.36      115.34     41.40 o 
  -6   7  11      432.41      519.95     71.03 o 
  -5   7  11        6.20       -0.46     31.76 o 
  -4   7  11       23.22      -12.24     33.73 o 
  -3   7  11        6.20       16.82     41.26 o 
  -2   7  11       88.53       89.93     37.99 o 
  -1   7  11       97.90       99.57     46.16 o 
   0   7  11      348.81      364.13     59.62 o 
   1   7  11      203.63      219.57     46.17 o 
   2   7  11      153.43      247.64     43.81 o 
   3   7  11       11.52       91.06     34.98 o 
   4   7  11        6.30      -30.43     30.43 o 
   5   7  11       55.03       42.81     37.21 o 
   6   7  11      512.84      613.52     76.46 o 
   7   7  11       75.57       62.66     41.80 o 
   8   7  11       89.08       84.75     48.64 o 
   9   7  11        1.75      -47.53     56.86 o 
  10   7  11       69.56       -3.46     62.79 o 
  11   7  11       67.99       62.02     71.96 o 
  12   7  11       35.09       17.03     73.45 o 
 -14   8  11      400.49      471.86    139.38 o 
 -13   8  11        0.38      -20.20     58.60 o 
 -12   8  11      150.02      230.84     71.85 o 
 -11   8  11        1.52      -37.94     37.94 o 
 -10   8  11       63.54       16.79     37.57 o 
  -9   8  11      208.64      190.76     46.77 o 
  -8   8  11        3.93       -7.16     38.28 o 
  -7   8  11        0.77      -30.68     30.68 o 
  -6   8  11        0.15      -35.79     35.79 o 
  -5   8  11      104.82      126.61     56.79 o 
  -4   8  11        6.81       -7.62     31.30 o 
  -3   8  11       76.28       59.24     36.27 o 
  -2   8  11      267.52      286.72     48.41 o 
  -1   8  11       25.45        0.52     31.87 o 
   0   8  11      161.13      226.30     61.85 o 
   1   8  11       65.92       76.53     38.73 o 
   2   8  11      178.83      137.99     41.17 o 
   3   8  11       10.05       39.85     37.38 o 
   4   8  11      149.73      114.45     45.64 o 
   5   8  11       56.86       39.97     39.40 o 
   6   8  11      287.31      228.64     52.04 o 
   7   8  11       85.65       54.80     42.05 o 
   8   8  11       77.94       59.71     58.69 o 
   9   8  11      284.47      164.99     93.74 o 
  10   8  11      128.45      193.07    118.42 o 
  11   8  11        1.22       20.03     80.06 o 
 -13   9  11       10.96      -59.30     59.30 o 
 -12   9  11       15.87        8.61     80.31 o 
 -11   9  11      256.83      393.53     79.71 o 
 -10   9  11       38.47       18.56     52.39 o 
  -9   9  11      231.04      237.33     68.11 o 
  -8   9  11      133.92      103.32     71.82 o 
  -7   9  11      218.67      194.08     57.45 o 
  -6   9  11      215.31      296.18    105.34 o 
  -5   9  11        0.11       -9.26     50.19 o 
  -4   9  11        6.22      133.29     61.58 o 
  -3   9  11       57.64       10.31     52.47 o 
  -2   9  11       24.47      -21.96     39.48 o 
  -1   9  11       52.98       28.84     42.96 o 
   0   9  11       61.85       44.02     46.65 o 
   1   9  11      469.70      414.97     70.65 o 
   2   9  11      124.29      157.05     53.69 o 
   3   9  11       93.37       93.72     48.87 o 
   4   9  11      170.35      147.85     57.76 o 
   5   9  11       71.39       62.98     47.44 o 
   6   9  11       28.58       -7.55     45.14 o 
   7   9  11       11.19        0.02     49.02 o 
   8   9  11       22.68       79.76     75.68 o 
   9   9  11       89.71      130.55     88.74 o 
  10   9  11      175.87      329.28    107.75 o 
 -12  10  11        1.74      -19.66    145.74 o 
 -11  10  11        5.25      -70.57     70.57 o 
 -10  10  11       75.51       76.88     67.01 o 
  -9  10  11      195.29      186.75     78.56 o 
  -8  10  11      249.97      234.77     76.36 o 
  -7  10  11       25.57       14.54     58.18 o 
  -6  10  11       86.70       87.57     62.41 o 
  -5  10  11      107.60      172.51     69.60 o 
  -4  10  11       10.58       19.72     55.38 o 
  -3  10  11       31.84       15.81     62.91 o 
  -2  10  11      210.02      111.28     71.43 o 
  -1  10  11      238.42      143.00     72.60 o 
   0  10  11        1.78        0.09     57.90 o 
   1  10  11        0.51      -45.26     45.26 o 
   2  10  11        0.77       17.67     57.97 o 
   3  10  11       51.50       88.19     66.76 o 
   4  10  11      138.84       60.60     67.30 o 
   5  10  11      233.17      296.51     83.85 o 
   6  10  11        2.61      -71.09     71.09 o 
   7  10  11      223.02      278.11    106.89 o 
   8  10  11       35.55       12.17     92.34 o 
   9  10  11       67.00        2.71    108.65 o 
 -11  11  11       61.01       75.50     74.55 o 
 -10  11  11       12.40       72.87     72.38 o 
  -9  11  11       70.01      -24.80     63.92 o 
  -8  11  11       13.43       46.76     69.11 o 
  -7  11  11       22.70      -17.99     67.16 o 
  -6  11  11      187.07      128.45     74.60 o 
  -5  11  11       93.37      135.10     72.31 o 
  -4  11  11      246.19      233.71     81.65 o 
  -3  11  11       15.53       63.50     64.90 o 
  -2  11  11       73.15       75.51     93.82 o 
  -1  11  11        5.61       -4.25     76.06 o 
   0  11  11       10.58      -34.93     60.85 o 
   1  11  11       12.30      -57.05     57.07 o 
   2  11  11       11.34      187.10     71.20 o 
   3  11  11       33.19        3.20     62.35 o 
   4  11  11        3.64       11.69     57.42 o 
   5  11  11        0.68      -58.60     59.90 o 
   6  11  11       26.23      -63.62     63.62 o 
   7  11  11       73.96       45.72     90.35 o 
   8  11  11       31.55      124.07    111.55 o 
  -9  12  11      174.72      418.34    106.69 o 
  -8  12  11       32.03       44.25     74.04 o 
  -7  12  11      142.66      177.68    107.14 o 
  -6  12  11      433.70      450.37    105.09 o 
  -5  12  11      224.77      290.94     89.73 o 
  -4  12  11        1.15      -59.03     59.03 o 
  -3  12  11       45.46       10.81     70.68 o 
  -2  12  11      132.57      153.37     94.85 o 
  -1  12  11        3.53      -17.92     67.30 o 
   0  12  11        1.49      -57.96     57.96 o 
   1  12  11       67.49      -41.40    111.57 o 
   2  12  11       26.91      -53.55     53.55 o 
   3  12  11       25.69       89.67    101.93 o 
   4  12  11       40.71       40.83     75.02 o 
   5  12  11      198.55      120.06     79.04 o 
   6  12  11       28.87       21.75     74.14 o 
  -7  13  11       68.56      194.82    125.29 o 
  -6  13  11      270.83      311.03    108.11 o 
  -5  13  11       49.78       -9.89     75.45 o 
  -4  13  11       19.64       28.85     73.75 o 
  -3  13  11        0.36      -69.80     69.80 o 
  -2  13  11       73.43       16.49     78.63 o 
  -1  13  11       45.72      -49.37    109.27 o 
   0  13  11      129.29       67.39     77.79 o 
   1  13  11        2.37       25.01     73.84 o 
   2  13  11       97.87      170.62     86.34 o 
   3  13  11       31.46        9.38     72.39 o 
   4  13  11      153.81      148.91     84.07 o 
 -16   0  12      162.34      324.36    242.09 o 
 -14   0  12      285.02      431.42    115.40 o 
 -12   0  12       96.06      145.22     71.13 o 
 -10   0  12     4153.16     4490.86    283.83 o 
  -8   0  12        3.05       -9.36     61.16 o 
  -6   0  12      790.09      914.83    112.54 o 
  -4   0  12      622.07      424.00     93.66 o 
  -2   0  12     1488.23     1177.38    132.35 o 
   0   0  12     1243.17     1008.84    128.08 o 
   2   0  12     1722.02     1706.35    115.80 o 
   4   0  12      390.55      420.10     76.71 o 
   6   0  12      289.17      289.76     71.36 o 
   8   0  12      480.87      665.36    126.83 o 
  10   0  12      176.82      191.96     91.13 o 
  12   0  12       21.95      103.49    101.61 o 
 -17   1  12       50.26       50.89     91.70 o 
 -16   1  12       19.06      133.33     90.15 o 
 -15   1  12       96.81       62.94     70.32 o 
 -14   1  12      206.90      280.25    133.40 o 
 -13   1  12      374.84      636.38     93.27 o 
 -12   1  12        0.12       28.99     40.25 o 
 -11   1  12      206.86      261.00     56.52 o 
 -10   1  12      535.07      588.46     62.65 o 
  -9   1  12      477.52      451.15     53.91 o 
  -8   1  12     3258.72     3425.76    164.69 o 
  -7   1  12      478.18      478.27     47.19 o 
  -6   1  12     1387.20     1405.02     68.92 o 
  -5   1  12       81.79       74.58     38.04 o 
  -4   1  12     1932.35     1980.39     90.41 o 
  -3   1  12       87.17       66.03     42.94 o 
  -2   1  12      891.95      800.48     80.40 o 
  -1   1  12       22.40        9.03     33.67 o 
   0   1  12      138.76      180.37     27.62 o 
   1   1  12      492.45      494.31     43.88 o 
   2   1  12      164.58      169.62     36.05 o 
   3   1  12        0.13      -26.49     26.49 o 
   4   1  12      889.76      906.27     71.11 o 
   5   1  12      352.35      303.80     51.41 o 
   6   1  12     1382.62     1364.87    105.47 o 
   7   1  12      255.42      266.09     51.22 o 
   8   1  12      198.08      243.97     61.43 o 
   9   1  12        2.56      -43.10     43.64 o 
  10   1  12        0.07      -36.24     66.80 o 
  11   1  12       18.47      -33.85     54.61 o 
  12   1  12        3.76       33.78     64.68 o 
  13   1  12       79.90       43.77     86.87 o 
 -17   2  12       10.51       16.36     85.42 o 
 -16   2  12        0.09        4.73     66.93 o 
 -15   2  12       16.33       -2.83     62.84 o 
 -14   2  12        8.09       15.86     52.59 o 
 -13   2  12        3.67      -42.50     42.50 o 
 -12   2  12      183.34      189.56     48.68 o 
 -11   2  12        9.81       73.18     39.45 o 
 -10   2  12      151.03       69.39     51.14 o 
  -9   2  12      734.73      774.02     67.16 o 
  -8   2  12      250.61      282.25     42.69 o 
  -7   2  12     1965.13     2044.35    132.99 o 
  -6   2  12      106.08       84.58     29.93 o 
  -5   2  12     1281.78     1503.96     84.72 o 
  -4   2  12     4148.16     4253.86    133.52 o 
  -3   2  12      600.76      830.23     61.68 o 
  -2   2  12     2846.52     2747.47    112.93 o 
  -1   2  12       76.06       57.89     25.78 o 
   0   2  12     2089.33     1976.70     82.79 o 
   1   2  12      271.75      249.42     48.25 o 
   2   2  12       18.41       23.46     27.64 o 
   3   2  12       54.44       41.40     33.75 o 
   4   2  12      344.05      333.97     61.75 o 
   5   2  12      750.81      777.46     68.54 o 
   6   2  12        5.84       69.52     37.00 o 
   7   2  12       68.49       25.53     39.78 o 
   8   2  12      131.66      238.12     56.11 o 
   9   2  12      203.26       78.80     87.87 o 
  10   2  12      207.15      206.15     67.05 o 
  11   2  12      153.59       43.73     84.75 o 
  12   2  12      190.88      175.39     75.86 o 
  13   2  12       73.83       65.71     76.24 o 
 -16   3  12      159.36      263.21     86.25 o 
 -15   3  12       30.09      -31.10     63.14 o 
 -14   3  12       34.57        0.07     56.76 o 
 -13   3  12       18.39       -4.51     42.40 o 
 -12   3  12       50.00       76.48     42.32 o 
 -11   3  12      262.56      335.97     55.29 o 
 -10   3  12      200.58      185.77     44.63 o 
  -9   3  12      717.54      640.28     67.89 o 
  -8   3  12      208.49      105.30     43.57 o 
  -7   3  12      830.82      770.11     83.94 o 
  -6   3  12     1240.45     1212.50     74.96 o 
  -5   3  12      236.99      280.17     42.19 o 
  -4   3  12        7.43        8.74     27.57 o 
  -3   3  12     1045.95     1019.96     62.72 o 
  -2   3  12      143.96      173.09     31.73 o 
  -1   3  12     2307.07     2244.53     93.39 o 
   0   3  12      518.68      518.26     48.98 o 
   1   3  12     1463.14     1467.68     77.56 o 
   2   3  12     3434.62     3422.02    147.04 o 
   3   3  12     1603.54     1688.65     94.08 o 
   4   3  12     1825.11     1934.10    103.73 o 
   5   3  12      145.30      115.72     42.15 o 
   6   3  12       12.83       18.33     36.56 o 
   7   3  12        6.50      -34.24     34.24 o 
   8   3  12      172.02      223.13     57.92 o 
   9   3  12      223.01      153.05     62.62 o 
  10   3  12       89.83       70.28     60.56 o 
  11   3  12      359.27      396.06     90.86 o 
  12   3  12        6.49      -39.32     59.49 o 
  13   3  12        6.07      -59.67     59.67 o 
 -16   4  12       17.86      -33.26     64.08 o 
 -15   4  12        7.94      -57.92     57.92 o 
 -14   4  12      361.99      390.00    100.08 o 
 -13   4  12       65.27        8.99     44.00 o 
 -12   4  12       28.13       14.37     42.00 o 
 -11   4  12       72.28       78.43     39.92 o 
 -10   4  12      833.41      904.88     99.40 o 
  -9   4  12     1102.56     1138.36     82.01 o 
  -8   4  12     2134.44     2054.18    107.44 o 
  -7   4  12       11.66       -7.45     31.82 o 
  -6   4  12     2729.17     2571.64    127.77 o 
  -5   4  12     2942.15     2676.56    109.59 o 
  -4   4  12      140.94      109.09     34.31 o 
  -3   4  12       19.73       27.85     31.10 o 
  -2   4  12      119.98      123.68     39.58 o 
  -1   4  12      429.10      454.70     49.54 o 
   0   4  12       77.53       81.17     32.80 o 
   1   4  12      493.56      389.72     47.63 o 
   2   4  12     4337.77     4258.03    145.76 o 
   3   4  12     2743.01     2687.10    117.62 o 
   4   4  12     2974.55     2918.76    126.08 o 
   5   4  12     1069.94     1257.10     86.41 o 
   6   4  12      507.48      512.01     67.45 o 
   7   4  12      674.02      737.92     73.34 o 
   8   4  12       12.74      -17.71     41.23 o 
   9   4  12        3.53      -15.68     42.51 o 
  10   4  12        2.08       52.53     57.47 o 
  11   4  12      120.75       19.28     61.34 o 
  12   4  12      105.06       61.24     66.85 o 
  13   4  12       56.17      -33.49     65.54 o 
 -16   5  12       65.16      182.07     85.96 o 
 -15   5  12        8.01      -12.25     83.21 o 
 -14   5  12        2.28      100.75     80.89 o 
 -13   5  12      178.59      225.56     64.13 o 
 -12   5  12       46.30       -4.31     39.23 o 
 -11   5  12      507.91      450.60     61.88 o 
 -10   5  12       45.79       64.50     37.93 o 
  -9   5  12     1410.33     1391.51     92.06 o 
  -8   5  12       63.96       76.32     35.23 o 
  -7   5  12      592.55      590.15     61.26 o 
  -6   5  12       38.52       39.31     32.73 o 
  -5   5  12     4808.70     4990.15    328.38 o 
  -4   5  12       17.76       30.94     45.53 o 
  -3   5  12     1935.58     1987.10    102.58 o 
  -2   5  12      231.26      214.72     41.72 o 
  -1   5  12     1819.63     1976.82    115.04 o 
   0   5  12      392.09      428.23     52.56 o 
   1   5  12     1163.58     1023.67     73.86 o 
   2   5  12      550.10      588.88     57.20 o 
   3   5  12     8459.08     8794.66    256.66 o 
   4   5  12       25.69        7.87     29.38 o 
   5   5  12        5.96      -28.51     28.51 o 
   6   5  12        9.26      -21.76     31.46 o 
   7   5  12       13.74      -41.27     41.27 o 
   8   5  12        0.01       16.93     58.88 o 
   9   5  12       27.70       13.04     54.85 o 
  10   5  12      157.98      145.29     77.85 o 
  11   5  12        7.47       31.58     65.88 o 
  12   5  12        1.54       18.08     67.47 o 
 -15   6  12      209.18      316.26     93.11 o 
 -14   6  12       92.37       36.00     73.49 o 
 -13   6  12       16.42      -18.21     58.95 o 
 -12   6  12       33.40       91.67     49.21 o 
 -11   6  12       25.06       73.94     46.56 o 
 -10   6  12      164.11      161.99     46.91 o 
  -9   6  12       81.32      140.43     45.83 o 
  -8   6  12      324.25      234.46     46.88 o 
  -7   6  12     1068.10     1206.42     85.07 o 
  -6   6  12      216.20      109.62     39.67 o 
  -5   6  12      723.51      809.83     68.33 o 
  -4   6  12     1051.38     1157.38     82.58 o 
  -3   6  12      179.78      216.40     45.12 o 
  -2   6  12       23.13       41.23     35.06 o 
  -1   6  12        0.33       35.01     34.36 o 
   0   6  12      549.34      495.94     56.10 o 
   1   6  12      449.41      403.15     53.93 o 
   2   6  12     4376.78     4347.75    153.61 o 
   3   6  12     1304.55     1321.15     87.38 o 
   4   6  12     1616.29     1442.52     93.25 o 
   5   6  12      657.41      665.42     67.17 o 
   6   6  12       62.18       78.05     39.40 o 
   7   6  12       86.04       78.56     42.16 o 
   8   6  12        0.31       29.22     60.03 o 
   9   6  12       61.39       82.64     59.56 o 
  10   6  12       19.35       32.08     63.23 o 
  11   6  12        0.28       71.41     73.58 o 
  12   6  12       47.38      -44.75     63.31 o 
 -15   7  12       58.19       16.50     77.81 o 
 -14   7  12        0.35      -68.80     68.80 o 
 -13   7  12      240.60      211.86     70.98 o 
 -12   7  12       12.41      -24.75     48.70 o 
 -11   7  12       93.97       83.08     47.34 o 
 -10   7  12       58.34      100.47     44.44 o 
  -9   7  12       10.46       21.49     34.50 o 
  -8   7  12       27.74       11.56     39.78 o 
  -7   7  12       72.67       48.78     36.61 o 
  -6   7  12       89.06      102.18     41.85 o 
  -5   7  12       57.53       57.21     37.53 o 
  -4   7  12       23.18       30.47     32.57 o 
  -3   7  12        7.01        9.63     34.16 o 
  -2   7  12       36.13       85.73     37.70 o 
  -1   7  12     4470.04     4627.57    163.50 o 
   0   7  12      451.02      426.35     54.97 o 
   1   7  12       21.66      -22.64     30.66 o 
   2   7  12       67.48       23.98     35.89 o 
   3   7  12        5.75      -13.78     31.65 o 
   4   7  12      346.11      377.64     71.15 o 
   5   7  12       23.86       29.08     44.86 o 
   6   7  12       14.44      -13.01     34.80 o 
   7   7  12       34.07       17.95     40.88 o 
   8   7  12       14.16       -5.48     43.05 o 
   9   7  12      348.86      383.69    104.05 o 
  10   7  12      127.60      168.77     96.40 o 
  11   7  12      107.68      169.90     84.80 o 
 -14   8  12       99.13      106.92     84.74 o 
 -13   8  12       28.58      107.84     67.42 o 
 -12   8  12       52.77      -14.20     60.87 o 
 -11   8  12       30.31        8.15     49.20 o 
 -10   8  12        7.86      -33.70     33.70 o 
  -9   8  12      277.65      352.54     61.51 o 
  -8   8  12       11.74      -33.11     33.71 o 
  -7   8  12     1412.12     1597.13    106.43 o 
  -6   8  12      105.11      122.93     43.00 o 
  -5   8  12      247.20      260.97     59.97 o 
  -4   8  12        2.94      -11.44     36.59 o 
  -3   8  12      790.24      845.72     74.46 o 
  -2   8  12      993.82     1101.41     83.83 o 
  -1   8  12      448.72      433.36     56.51 o 
   0   8  12      216.51      307.33     59.46 o 
   1   8  12      739.95      687.32     68.39 o 
   2   8  12       39.59       62.22     34.69 o 
   3   8  12        0.84      -12.80     33.22 o 
   4   8  12        7.96       15.48     33.80 o 
   5   8  12      318.19      300.44     53.30 o 
   6   8  12        6.72        9.05     39.95 o 
   7   8  12      187.34      254.85     63.24 o 
   8   8  12       92.53       51.64     59.72 o 
   9   8  12        1.28       12.31     75.69 o 
  10   8  12       70.06      124.44    107.80 o 
  11   8  12        9.82       -6.77    107.53 o 
 -13   9  12       11.41      -66.01     66.01 o 
 -12   9  12        6.98       73.49     70.28 o 
 -11   9  12      109.79      181.88     68.84 o 
 -10   9  12      216.60       64.24     78.37 o 
  -9   9  12      106.52       77.87     59.48 o 
  -8   9  12      200.21      136.11     58.02 o 
  -7   9  12       17.34       13.86     42.66 o 
  -6   9  12      936.53     1037.66     98.37 o 
  -5   9  12       23.40      -17.02     54.93 o 
  -4   9  12      478.28      589.12    107.33 o 
  -3   9  12      963.63      948.91    124.98 o 
  -2   9  12      633.77      575.45    106.90 o 
  -1   9  12        0.15      -14.75     40.92 o 
   0   9  12      123.39      129.44     52.36 o 
   1   9  12      821.32      806.47    109.28 o 
   2   9  12        1.53      -12.37     42.75 o 
   3   9  12        0.94       10.70     45.34 o 
   4   9  12      235.60      213.92     62.18 o 
   5   9  12       37.77       74.93     51.25 o 
   6   9  12       98.63      156.96     58.00 o 
   7   9  12       89.07      137.07     70.07 o 
   8   9  12      199.58      348.76     81.89 o 
   9   9  12      230.86      173.03     93.98 o 
  10   9  12        4.41      -79.89     79.89 o 
 -12  10  12      119.02      -62.67     71.35 o 
 -11  10  12        3.45      -28.69     60.98 o 
 -10  10  12      219.76      311.09     83.18 o 
  -9  10  12      128.47      129.75     93.63 o 
  -8  10  12        3.13      -27.02     56.53 o 
  -7  10  12        5.79      -51.19     51.19 o 
  -6  10  12       35.87      -48.42     90.73 o 
  -5  10  12       60.58       79.37     65.53 o 
  -4  10  12      292.34      279.24    137.26 o 
  -3  10  12       21.28      -21.69     63.39 o 
  -2  10  12      255.90      224.69     82.59 o 
  -1  10  12       26.09      -19.55     61.11 o 
   0  10  12     1860.44     2172.01    173.43 o 
   1  10  12      158.00      254.50     97.10 o 
   2  10  12       38.00       11.95     57.56 o 
   3  10  12      124.76      104.87     70.02 o 
   4  10  12      180.67      182.41     71.38 o 
   5  10  12       51.74       39.18     62.55 o 
   6  10  12        0.01        6.36     65.38 o 
   7  10  12       27.66       71.41     73.52 o 
   8  10  12      580.34      426.62    108.71 o 
 -11  11  12       14.45      -41.21     74.21 o 
 -10  11  12       89.55      151.34     76.87 o 
  -9  11  12       28.81      -56.96     56.96 o 
  -8  11  12     1058.54     1179.99    217.18 o 
  -7  11  12        1.90       53.05     69.37 o 
  -6  11  12      307.28      366.96    111.97 o 
  -5  11  12        0.51       54.40     83.78 o 
  -4  11  12       94.07      147.02     73.82 o 
  -3  11  12       53.76      -49.93     78.96 o 
  -2  11  12       79.19       55.78    111.97 o 
  -1  11  12        8.79      -54.61     54.61 o 
   0  11  12       66.78       73.99     68.16 o 
   1  11  12        1.53      -54.40     54.40 o 
   2  11  12      187.48      207.70     75.17 o 
   3  11  12      141.03       89.81     70.67 o 
   4  11  12      492.77      397.31    129.15 o 
   5  11  12        7.93       28.80     66.62 o 
   6  11  12      350.88      370.94    186.29 o 
   7  11  12       15.21      -76.27     80.37 o 
  -9  12  12       61.58      113.24     82.62 o 
  -8  12  12       48.25       33.89     70.46 o 
  -7  12  12      140.76      226.84     88.51 o 
  -6  12  12       11.63       -8.72     67.56 o 
  -5  12  12        4.05      -25.52     74.11 o 
  -4  12  12      484.94      338.97    105.79 o 
  -3  12  12      116.52       11.85     72.76 o 
  -2  12  12      419.00      605.85    114.72 o 
  -1  12  12        9.58      -55.52     59.52 o 
   0  12  12      507.95      513.99    107.48 o 
   1  12  12        0.36      -43.12     65.74 o 
   2  12  12       35.92      -63.40     63.40 o 
   3  12  12       14.78       61.00     73.90 o 
   4  12  12      106.69      190.22     80.23 o 
   5  12  12       49.75       11.57     75.19 o 
  -6  13  12      199.65      243.42     92.59 o 
  -5  13  12       22.33      -65.19     65.19 o 
  -4  13  12      241.06      155.77     84.68 o 
  -3  13  12      109.20       13.92     80.27 o 
  -2  13  12       85.66       21.36     82.65 o 
  -1  13  12      151.42      171.10     91.97 o 
   0  13  12        2.66       11.68     69.96 o 
   1  13  12      110.38      124.45     87.28 o 
   2  13  12      212.58       65.71     76.16 o 
   3  13  12      146.49       52.00     84.36 o 
 -17   0  13       29.75       22.74    231.39 o 
 -15   0  13       22.81       59.14     98.54 o 
 -13   0  13       58.99      111.97     75.21 o 
 -11   0  13      181.78       85.12     71.76 o 
  -9   0  13      318.36      377.94     71.99 o 
  -7   0  13     1557.05     1501.13    286.67 o 
  -5   0  13      124.81       13.57     63.32 o 
  -3   0  13        2.41      -13.25     50.09 o 
  -1   0  13      509.15      337.66     89.66 o 
   1   0  13        1.80      -18.01     49.03 o 
   3   0  13      152.39      164.09     57.25 o 
   5   0  13     2245.89     2638.02    200.70 o 
   7   0  13      183.21      288.96     74.64 o 
   9   0  13        0.02      -63.57     78.24 o 
  11   0  13      304.80      254.60    116.65 o 
  13   0  13      193.90      318.40    132.97 o 
 -17   1  13       37.94     -100.67    100.67 o 
 -16   1  13        1.04       -9.41     69.91 o 
 -15   1  13      214.45      295.37     88.16 o 
 -14   1  13        9.07      -50.08     54.05 o 
 -13   1  13      545.82      725.08    108.19 o 
 -12   1  13        0.16      -12.19     59.22 o 
 -11   1  13       55.64       82.13     40.38 o 
 -10   1  13      123.59      176.70     63.50 o 
  -9   1  13        2.94       -2.36     28.56 o 
  -8   1  13      158.70      149.36     37.65 o 
  -7   1  13      126.41      121.79     41.57 o 
  -6   1  13        0.02        6.50     21.78 o 
  -5   1  13      399.02      405.02     46.57 o 
  -4   1  13      671.39      630.60     78.48 o 
  -3   1  13        7.76        7.69     41.26 o 
  -2   1  13        0.00      -23.73     37.60 o 
  -1   1  13       79.70       67.28     18.34 o 
   0   1  13      161.70      236.71     37.18 o 
   1   1  13      124.78      133.40     30.91 o 
   2   1  13       32.77       39.31     28.39 o 
   3   1  13       13.17      -20.01     27.51 o 
   4   1  13      570.08      560.35     59.97 o 
   5   1  13      213.13      300.38     50.37 o 
   6   1  13        0.30      -17.16     35.77 o 
   7   1  13       76.26      127.74     46.55 o 
   8   1  13       48.16       -4.62     41.84 o 
   9   1  13      204.21      183.85     66.51 o 
  10   1  13      154.24      125.36     64.54 o 
  11   1  13      732.88      707.98    108.01 o 
  12   1  13      458.54      680.85    110.54 o 
  13   1  13       45.64      186.22     83.52 o 
 -16   2  13      196.99      196.90     82.21 o 
 -15   2  13       38.34       71.79     69.08 o 
 -14   2  13        2.64        0.78     52.83 o 
 -13   2  13        5.10       91.15     49.17 o 
 -12   2  13       32.59      122.36     46.30 o 
 -11   2  13      298.07      294.73     62.49 o 
 -10   2  13      104.53      100.24     39.53 o 
  -9   2  13      265.16      304.79     48.06 o 
  -8   2  13      263.02      259.46     43.86 o 
  -7   2  13        5.30       27.30     33.40 o 
  -6   2  13       58.30       22.14     24.74 o 
  -5   2  13        3.77      -15.39     23.83 o 
  -4   2  13       51.36       41.36     34.89 o 
  -3   2  13       85.89        1.91     28.83 o 
  -2   2  13      594.53      587.11     51.18 o 
  -1   2  13      410.61      479.15     44.71 o 
   0   2  13        1.05      -19.91     19.91 o 
   1   2  13       82.18       85.32     28.33 o 
   2   2  13       22.20      -19.55     26.57 o 
   3   2  13      589.50      649.45     60.86 o 
   4   2  13      178.75      172.23     44.28 o 
   5   2  13      563.24      570.54     89.22 o 
   6   2  13      770.39      784.35     93.90 o 
   7   2  13      535.45      504.98     62.98 o 
   8   2  13      214.10      252.79    117.57 o 
   9   2  13      109.33       72.98     56.42 o 
  10   2  13       32.58       18.00     79.73 o 
  11   2  13        9.27      -52.56     52.56 o 
  12   2  13       69.48       -3.21     65.44 o 
  13   2  13        0.54      -47.00     58.89 o 
 -16   3  13       73.65      -29.88     67.59 o 
 -15   3  13      300.78      220.70     83.09 o 
 -14   3  13        2.36       62.63     56.72 o 
 -13   3  13        4.68      -38.00     38.00 o 
 -12   3  13      266.52      332.05     56.88 o 
 -11   3  13       19.51      -11.76     42.77 o 
 -10   3  13       17.31        0.75     33.87 o 
  -9   3  13      283.93      326.62     50.27 o 
  -8   3  13       84.30       64.62     44.96 o 
  -7   3  13       15.19        7.61     28.57 o 
  -6   3  13      410.00      392.19     60.42 o 
  -5   3  13       21.42       51.77     29.69 o 
  -4   3  13      220.07      241.72     37.64 o 
  -3   3  13      120.00      117.53     41.90 o 
  -2   3  13        0.08      -19.56     24.35 o 
  -1   3  13       49.92       50.82     29.08 o 
   0   3  13      199.87      214.25     39.10 o 
   1   3  13      273.94      236.13     40.02 o 
   2   3  13        7.52      -20.86     27.60 o 
   3   3  13      381.49      465.26     73.87 o 
   4   3  13     1922.13     1862.63    110.78 o 
   5   3  13       74.56       68.65     39.87 o 
   6   3  13        0.58      -35.19     35.19 o 
   7   3  13        0.75      -39.18     39.18 o 
   8   3  13       57.32       29.34     55.51 o 
   9   3  13      409.48      363.83     79.54 o 
  10   3  13      248.72      256.92     78.09 o 
  11   3  13        0.51       -6.07     56.88 o 
  12   3  13        0.26       -0.69     61.22 o 
  13   3  13       88.44       -1.88     73.10 o 
 -16   4  13       38.88      131.06    130.52 o 
 -15   4  13       36.77       26.70     69.86 o 
 -14   4  13      325.27      204.53     76.48 o 
 -13   4  13       14.71       43.51     48.93 o 
 -12   4  13      386.47      593.52     73.17 o 
 -11   4  13      448.72      552.01     67.98 o 
 -10   4  13      194.66      238.81     49.50 o 
  -9   4  13      163.88      219.14     44.68 o 
  -8   4  13        1.90      -37.16     37.16 o 
  -7   4  13      183.47      146.73     41.57 o 
  -6   4  13      944.67     1014.54     73.47 o 
  -5   4  13      370.09      371.00     47.82 o 
  -4   4  13      233.56      305.63     44.00 o 
  -3   4  13        1.31       31.90     59.84 o 
  -2   4  13      174.26      176.99     39.53 o 
  -1   4  13        1.10      -19.79     29.44 o 
   0   4  13      109.59      111.61     35.40 o 
   1   4  13      279.95      193.44     41.20 o 
   2   4  13      124.29      116.58     35.31 o 
   3   4  13       21.83       62.38     34.05 o 
   4   4  13       12.19       -0.05     29.71 o 
   5   4  13      277.30      204.48     47.04 o 
   6   4  13        0.12       -1.40     34.24 o 
   7   4  13      334.64      369.23     75.29 o 
   8   4  13       45.68       15.05     41.79 o 
   9   4  13       16.87        3.51     51.86 o 
  10   4  13      400.71      420.61    126.64 o 
  11   4  13       38.95        3.75     76.64 o 
  12   4  13      141.62      167.79     79.41 o 
 -16   5  13       14.32       93.38    105.72 o 
 -15   5  13       11.75      101.66     79.52 o 
 -14   5  13      119.67       98.52    109.27 o 
 -13   5  13       77.74      107.45     53.36 o 
 -12   5  13      383.19      381.45     62.77 o 
 -11   5  13        2.22        6.66     37.38 o 
 -10   5  13        0.15      -34.08     34.08 o 
  -9   5  13      100.37       65.97     40.66 o 
  -8   5  13      353.40      431.74     53.75 o 
  -7   5  13        2.16       38.93     53.93 o 
  -6   5  13      396.11      445.41     53.31 o 
  -5   5  13      129.37      157.28     40.27 o 
  -4   5  13       91.45       73.33     34.54 o 
  -3   5  13      297.09      263.93     48.05 o 
  -2   5  13       15.20      -11.19     30.46 o 
  -1   5  13        3.69       84.90     48.45 o 
   0   5  13       35.66      -12.23     30.77 o 
   1   5  13      344.97      357.38     50.02 o 
   2   5  13       29.55       29.48     31.22 o 
   3   5  13       79.83       72.48     35.79 o 
   4   5  13      657.63      597.38     61.63 o 
   5   5  13       97.24      126.66     41.84 o 
   6   5  13      189.97      129.44     51.83 o 
   7   5  13       48.76       37.17     45.91 o 
   8   5  13      225.92      335.27     96.48 o 
   9   5  13      107.24      109.63     67.26 o 
  10   5  13       73.91       39.14     67.25 o 
  11   5  13       84.44       72.33     80.67 o 
  12   5  13       49.90        3.45     65.17 o 
 -15   6  13       65.55       54.00    106.48 o 
 -14   6  13      395.67      517.17    102.50 o 
 -13   6  13        5.29      -42.99     42.99 o 
 -12   6  13      316.64      353.67     80.96 o 
 -11   6  13       40.13       93.07     43.61 o 
 -10   6  13       80.07       39.70     36.69 o 
  -9   6  13      106.06       84.38     39.74 o 
  -8   6  13      358.20      457.34     60.03 o 
  -7   6  13        4.33      -28.53     28.53 o 
  -6   6  13       79.10       75.86     42.97 o 
  -5   6  13      343.67      252.83     58.02 o 
  -4   6  13        2.62        0.63     32.54 o 
  -3   6  13      369.38      348.98     53.62 o 
  -2   6  13      116.54      102.32     38.72 o 
  -1   6  13      140.67      145.98     43.08 o 
   0   6  13        9.47       -7.40     31.07 o 
   1   6  13      459.23      400.29     54.80 o 
   2   6  13      313.31      411.02     58.60 o 
   3   6  13      127.97      140.72     38.36 o 
   4   6  13        2.20       25.76     35.61 o 
   5   6  13       20.20       -1.88     32.65 o 
   6   6  13      294.57      307.72     53.52 o 
   7   6  13      141.95      128.26     45.14 o 
   8   6  13      222.35      230.31     61.37 o 
   9   6  13        7.30      -39.26     47.10 o 
  10   6  13      123.55      245.23     79.37 o 
  11   6  13       60.74      129.70     76.69 o 
 -14   7  13       10.96       22.09     92.31 o 
 -13   7  13       79.82       58.57     76.46 o 
 -12   7  13        8.71       68.91     49.04 o 
 -11   7  13      118.31      106.89     46.62 o 
 -10   7  13     1172.50     1284.27     95.78 o 
  -9   7  13      576.35      654.92     70.38 o 
  -8   7  13      184.71      172.42     47.36 o 
  -7   7  13      138.68      139.47     42.98 o 
  -6   7  13        4.80       24.41     34.42 o 
  -5   7  13       85.35       58.63     37.69 o 
  -4   7  13       15.90        6.99     33.23 o 
  -3   7  13      333.37      280.74     50.13 o 
  -2   7  13      516.54      434.38     70.28 o 
  -1   7  13       10.76      -26.12     30.12 o 
   0   7  13      511.68      495.68     59.53 o 
   1   7  13      352.35      351.59     52.35 o 
   2   7  13      119.85      137.97     41.71 o 
   3   7  13       74.46      124.14     39.49 o 
   4   7  13        9.12      -33.65     33.65 o 
   5   7  13      118.46      110.30     42.49 o 
   6   7  13       34.93        5.47     38.77 o 
   7   7  13        2.22       -1.93     39.95 o 
   8   7  13       64.18      111.78     62.94 o 
   9   7  13      172.43      164.16     68.99 o 
  10   7  13        2.24        0.66     79.34 o 
  11   7  13       32.41      -74.85     74.85 o 
 -14   8  13        0.05      -46.07     92.70 o 
 -13   8  13        0.03      -57.78     57.78 o 
 -12   8  13       73.74       50.96     55.81 o 
 -11   8  13       21.38      -36.53     45.59 o 
 -10   8  13        2.15      -39.83     39.83 o 
  -9   8  13       94.88      181.66     50.71 o 
  -8   8  13      140.28      142.83     43.24 o 
  -7   8  13       94.72       71.47     50.06 o 
  -6   8  13        2.18      -10.57     34.83 o 
  -5   8  13       50.94       40.47     36.55 o 
  -4   8  13      158.86      116.29     43.77 o 
  -3   8  13      145.24      175.84     47.86 o 
  -2   8  13       99.83       82.50     39.10 o 
  -1   8  13        2.23       12.18     33.98 o 
   0   8  13      258.31      216.37     47.51 o 
   1   8  13        0.87      -32.79     32.79 o 
   2   8  13       83.88      121.33     43.61 o 
   3   8  13       85.16      120.82     44.83 o 
   4   8  13       79.41       18.99     40.28 o 
   5   8  13       95.87       95.37     43.61 o 
   6   8  13       50.95      117.96     44.52 o 
   7   8  13        0.89      -46.04     46.04 o 
   8   8  13      461.29      604.06     96.83 o 
   9   8  13       19.72        9.28     74.22 o 
  10   8  13       55.72      114.23     89.66 o 
 -13   9  13      233.34      371.01    158.13 o 
 -12   9  13        0.05        0.95     73.62 o 
 -11   9  13      201.51       79.80     66.79 o 
 -10   9  13      127.94      113.16     64.51 o 
  -9   9  13       77.33       67.87     86.90 o 
  -8   9  13      196.16      142.03     57.18 o 
  -7   9  13       53.54       78.32     73.77 o 
  -6   9  13      149.45       51.66     79.15 o 
  -5   9  13      130.71      194.85     58.73 o 
  -4   9  13       13.59        5.27     46.29 o 
  -3   9  13      136.18       88.67     50.80 o 
  -2   9  13        0.06       30.61     45.76 o 
  -1   9  13        5.18      -41.73     41.73 o 
   0   9  13       59.12      108.17     51.49 o 
   1   9  13      213.98      184.43     58.14 o 
   2   9  13        4.18      -38.25     38.25 o 
   3   9  13       44.97        0.79     44.61 o 
   4   9  13        0.06      -19.53     46.04 o 
   5   9  13      164.34      207.13     74.42 o 
   6   9  13      191.94      161.10     56.92 o 
   7   9  13       13.49        3.72     54.30 o 
   8   9  13       88.89       78.90     67.17 o 
   9   9  13      161.43      166.19    164.48 o 
 -12  10  13        0.99      134.36    104.20 o 
 -11  10  13      149.36      128.24     77.66 o 
 -10  10  13       29.32       55.34     69.64 o 
  -9  10  13       73.41       73.77     72.17 o 
  -8  10  13       16.53      -32.55     64.35 o 
  -7  10  13      185.37      241.00     78.81 o 
  -6  10  13      176.47        1.03     63.13 o 
  -5  10  13      209.21      269.14     96.81 o 
  -4  10  13       68.41      -16.52     63.74 o 
  -3  10  13       63.99       58.14     65.05 o 
  -2  10  13       28.80      -14.26     57.23 o 
  -1  10  13       43.24       69.37     69.68 o 
   0  10  13       40.49       28.59     64.52 o 
   1  10  13       60.15        9.90     59.24 o 
   2  10  13        2.49       37.94     64.24 o 
   3  10  13       11.65       40.85     77.61 o 
   4  10  13       79.12      177.75     76.57 o 
   5  10  13        0.93      -15.58     56.85 o 
   6  10  13        2.10       34.86     67.38 o 
   7  10  13       22.77        4.28    110.28 o 
   8  10  13       85.08       46.11     77.64 o 
 -10  11  13       31.37       26.10     61.59 o 
  -9  11  13        0.28      -55.96     55.96 o 
  -8  11  13      103.00      230.68     99.81 o 
  -7  11  13      184.67      244.95     82.93 o 
  -6  11  13       10.50       44.84     77.99 o 
  -5  11  13       21.55       18.01    133.77 o 
  -4  11  13       60.40       35.28     70.81 o 
  -3  11  13      110.03      157.23     78.83 o 
  -2  11  13       35.53      -27.47     65.06 o 
  -1  11  13        0.59       69.38     71.72 o 
   0  11  13      158.13      155.54     84.36 o 
   1  11  13       70.91       35.22     68.78 o 
   2  11  13       23.99       -5.14     68.75 o 
   3  11  13       25.17      -32.98     65.70 o 
   4  11  13      439.97      416.14     94.94 o 
   5  11  13       70.44      132.66     77.20 o 
   6  11  13      130.07      170.45     84.10 o 
  -8  12  13       17.14      -21.03    108.49 o 
  -7  12  13       23.28      -58.87     70.84 o 
  -6  12  13       89.50      -21.43     73.25 o 
  -5  12  13       10.05       15.46     72.32 o 
  -4  12  13        0.10      -55.97     66.68 o 
  -3  12  13       98.91      226.92     91.55 o 
  -2  12  13       67.41       89.87     70.86 o 
  -1  12  13      108.11      149.79     82.05 o 
   0  12  13        0.25       19.37     76.71 o 
   1  12  13        0.30        6.14     70.71 o 
   2  12  13       40.09      -91.39     91.39 o 
   3  12  13      347.14      113.95    103.67 o 
   4  12  13       76.01      129.48     92.35 o 
   5  12  13      259.11      403.29    201.29 o 
  -5  13  13        0.75      -63.06     63.06 o 
  -4  13  13       61.84        2.69     68.27 o 
  -3  13  13       93.98       17.10     77.89 o 
  -2  13  13       65.12      -15.41     76.96 o 
  -1  13  13      102.78       90.11     86.08 o 
   0  13  13        0.29      -52.46     52.46 o 
   1  13  13       68.92      -61.86     61.86 o 
 -16   0  14      210.99      282.21    260.81 o 
 -14   0  14        0.55      -47.29    156.49 o 
 -12   0  14      387.42      461.98     95.19 o 
 -10   0  14      338.17      500.60     86.38 o 
  -8   0  14      329.77      312.62     92.92 o 
  -6   0  14     3092.92     2910.50    528.31 o 
  -4   0  14     5571.85     5664.02    333.26 o 
  -2   0  14      717.08      497.65    106.61 o 
   0   0  14    10828.60    10388.53    391.13 o 
   2   0  14      133.10      127.88     50.98 o 
   4   0  14      945.82      979.09    107.59 o 
   6   0  14      527.95      511.15     90.84 o 
   8   0  14     1327.66     1514.41    190.89 o 
  10   0  14      273.87      191.80    104.12 o 
  12   0  14      169.14      132.46    111.95 o 
 -16   1  14       31.73     -113.42    141.85 o 
 -15   1  14       56.89        7.93    157.16 o 
 -14   1  14       10.15      -23.16     57.61 o 
 -13   1  14       17.11      -39.36     39.36 o 
 -12   1  14      119.67      141.09     84.14 o 
 -11   1  14       53.01       17.14     42.47 o 
 -10   1  14       12.95      -35.02     35.02 o 
  -9   1  14       32.96        0.98     29.94 o 
  -8   1  14     1287.21     1414.84     83.48 o 
  -7   1  14     1150.46     1268.93     67.26 o 
  -6   1  14      114.81       75.03    105.79 o 
  -5   1  14     1248.48     1403.51    116.63 o 
  -4   1  14     1030.50     1116.74    116.19 o 
  -3   1  14      703.28      698.80     86.30 o 
  -2   1  14     1174.84     1002.82    164.29 o 
  -1   1  14      517.18      416.14     72.32 o 
   0   1  14     1416.43     1487.30     66.18 o 
   1   1  14       14.69       -2.55     27.23 o 
   2   1  14      980.43      986.06     67.50 o 
   3   1  14        0.23       42.70     32.87 o 
   4   1  14       42.22       17.15     34.27 o 
   5   1  14        9.17       22.21     36.79 o 
   6   1  14      565.42      593.57     67.40 o 
   7   1  14     1763.13     2013.82    118.00 o 
   8   1  14       75.64      116.35     56.16 o 
   9   1  14        1.05      -42.39     42.39 o 
  10   1  14      214.28      215.81     88.22 o 
  11   1  14      396.75      672.92    117.18 o 
  12   1  14       41.00       20.43     58.32 o 
 -16   2  14      176.30       70.77    167.39 o 
 -15   2  14      138.79        4.01    129.74 o 
 -14   2  14      185.02      286.53     89.97 o 
 -13   2  14        6.25       17.53     44.28 o 
 -12   2  14      321.28      349.46     63.73 o 
 -11   2  14       19.92       59.79     40.71 o 
 -10   2  14      117.03      197.58     46.28 o 
  -9   2  14        0.48       -9.70     28.46 o 
  -8   2  14      203.65      157.82     38.33 o 
  -7   2  14       36.70       20.12     28.08 o 
  -6   2  14      784.50      915.18     81.05 o 
  -5   2  14       68.93       76.71     39.11 o 
  -4   2  14       81.55       84.42     29.90 o 
  -3   2  14       81.40      102.20     64.29 o 
  -2   2  14     2184.11     2060.32     96.26 o 
  -1   2  14      487.77      584.08     40.91 o 
   0   2  14        0.98      -33.42     33.42 o 
   1   2  14     1095.26     1276.31     75.39 o 
   2   2  14       32.83      -18.04     33.40 o 
   3   2  14       76.24      107.89     48.65 o 
   4   2  14       54.69       17.35     34.59 o 
   5   2  14        4.34      -32.52     32.52 o 
   6   2  14      253.70      261.39     54.61 o 
   7   2  14      139.82      105.21     48.67 o 
   8   2  14       51.80        1.66     51.74 o 
   9   2  14        0.77      -47.03     47.03 o 
  10   2  14       11.43       55.90     61.09 o 
  11   2  14      130.11      282.90    113.32 o 
  12   2  14       17.52      -80.37     90.54 o 
 -16   3  14       29.66      101.76    163.52 o 
 -15   3  14        0.52        8.86    110.09 o 
 -14   3  14       31.88      -18.03     62.72 o 
 -13   3  14      291.31      238.29     73.16 o 
 -12   3  14      289.16      361.71     57.80 o 
 -11   3  14       86.16      141.79     43.55 o 
 -10   3  14     1083.51     1188.30    135.08 o 
  -9   3  14       67.20       51.60     34.87 o 
  -8   3  14      704.44      837.49     97.30 o 
  -7   3  14      351.50      383.43     51.58 o 
  -6   3  14     1273.50     1422.08    116.79 o 
  -5   3  14       15.73       11.81     27.32 o 
  -4   3  14      380.66      418.10     42.19 o 
  -3   3  14      749.04      899.43     81.24 o 
  -2   3  14       38.89       49.69     26.03 o 
  -1   3  14      433.10      478.89     51.83 o 
   0   3  14        9.47        4.85     29.68 o 
   1   3  14      715.76      647.38     79.46 o 
   2   3  14     1337.54     1295.18     80.78 o 
   3   3  14      251.06      126.59     39.37 o 
   4   3  14     2564.24     2447.84    131.66 o 
   5   3  14       10.55      -24.69     36.35 o 
   6   3  14       71.81      101.05     44.16 o 
   7   3  14      157.28      193.47     51.63 o 
   8   3  14      129.80      151.22     62.99 o 
   9   3  14      123.81      101.43     60.75 o 
  10   3  14      273.96      162.73     72.42 o 
  11   3  14       44.79       54.96     73.01 o 
  12   3  14       44.75       -0.05     67.19 o 
 -16   4  14      764.48      931.66    255.55 o 
 -15   4  14        9.84     -155.15    155.15 o 
 -14   4  14       72.44       26.90     69.49 o 
 -13   4  14      104.08       88.69     64.51 o 
 -12   4  14       19.60       21.34     39.29 o 
 -11   4  14      349.85      368.42     58.44 o 
 -10   4  14       86.47      169.35     46.10 o 
  -9   4  14     1604.95     1595.83     98.43 o 
  -8   4  14     1115.34     1148.72     82.23 o 
  -7   4  14     2480.98     2372.34    112.61 o 
  -6   4  14       80.15      115.97     38.81 o 
  -5   4  14       25.39       66.05     41.67 o 
  -4   4  14     2387.79     2382.17    105.80 o 
  -3   4  14      106.95      125.40     52.39 o 
  -2   4  14      817.72      981.31     98.83 o 
  -1   4  14       27.82       -2.90     29.95 o 
   0   4  14       38.23       19.77     32.07 o 
   1   4  14     1073.16      883.99     66.42 o 
   2   4  14      465.39      583.43     56.58 o 
   3   4  14     1822.23     2059.34    110.49 o 
   4   4  14      594.10      683.58     66.25 o 
   5   4  14      683.56      845.80     79.95 o 
   6   4  14       29.08      -18.23     47.63 o 
   7   4  14       67.91      -23.01     39.12 o 
   8   4  14        6.20       48.50     52.80 o 
   9   4  14        2.19      -36.00     47.45 o 
  10   4  14       27.26      -66.77     71.43 o 
  11   4  14        0.11      -24.51     62.95 o 
  12   4  14       75.77       71.66     84.56 o 
 -15   5  14     1158.57     1466.98    280.84 o 
 -14   5  14       18.64      -16.22     74.04 o 
 -13   5  14       24.99      -46.90     53.91 o 
 -12   5  14      156.25      145.30     50.04 o 
 -11   5  14      119.46      144.80     47.77 o 
 -10   5  14      252.92      341.21     60.41 o 
  -9   5  14      571.10      655.18    100.76 o 
  -8   5  14      394.63      421.30     63.58 o 
  -7   5  14       53.21       14.65     36.74 o 
  -6   5  14       21.91      -34.50     47.75 o 
  -5   5  14     2572.31     2623.60    117.84 o 
  -4   5  14      130.14      129.08     38.30 o 
  -3   5  14     3425.24     3438.01    133.79 o 
  -2   5  14        3.07      -13.94     32.73 o 
  -1   5  14      395.96      349.63     47.38 o 
   0   5  14      175.05      170.92     41.26 o 
   1   5  14      470.33      478.24     56.02 o 
   2   5  14      367.71      318.68     48.54 o 
   3   5  14      252.24      233.35     48.26 o 
   4   5  14       36.47      -25.34     36.89 o 
   5   5  14      145.81      129.27     41.75 o 
   6   5  14       10.66       15.60     38.52 o 
   7   5  14       49.43       28.67     45.48 o 
   8   5  14        8.85       14.36     45.54 o 
   9   5  14      188.48      174.84     71.43 o 
  10   5  14       39.05      -31.78     68.73 o 
  11   5  14      236.77      225.20     88.13 o 
 -15   6  14       58.86      -69.41    135.49 o 
 -14   6  14      187.23      343.45    109.08 o 
 -13   6  14       15.71       84.97     63.57 o 
 -12   6  14       97.80      164.00     58.13 o 
 -11   6  14      933.49     1379.92    139.21 o 
 -10   6  14       50.24       62.11     40.53 o 
  -9   6  14       44.10      113.92     50.17 o 
  -8   6  14      798.68      860.52     78.28 o 
  -7   6  14      641.05      766.22     72.17 o 
  -6   6  14      433.17      382.73     53.65 o 
  -5   6  14      180.50      179.96     42.41 o 
  -4   6  14      199.53      205.91     50.43 o 
  -3   6  14      392.05      354.60     52.78 o 
  -2   6  14      164.59      134.48     43.59 o 
  -1   6  14      357.01      543.74    167.00 o 
   0   6  14      441.07      460.88     62.71 o 
   1   6  14     1387.15     1465.21     95.00 o 
   2   6  14       42.53       33.97     35.25 o 
   3   6  14     2243.38     2200.09    121.64 o 
   4   6  14        2.34        6.32     33.51 o 
   5   6  14      231.18      250.80     50.49 o 
   6   6  14       67.22      107.07     42.88 o 
   7   6  14      132.97      169.46     52.41 o 
   8   6  14       18.60      -33.39     45.33 o 
   9   6  14        4.44      -17.46     58.11 o 
  10   6  14        0.08      -52.03     52.03 o 
  11   6  14       45.22      -52.14     58.71 o 
 -14   7  14      139.84      267.40    116.65 o 
 -13   7  14        9.01      -60.76     60.76 o 
 -12   7  14       29.11       98.00     54.87 o 
 -11   7  14      155.73      213.71     60.57 o 
 -10   7  14      351.35      657.27     85.24 o 
  -9   7  14      326.78      405.60     65.55 o 
  -8   7  14        7.14       -1.89     46.44 o 
  -7   7  14      106.62      105.29     42.57 o 
  -6   7  14      405.76      402.99     90.18 o 
  -5   7  14      118.21      110.19     42.47 o 
  -4   7  14      270.74      280.23     50.50 o 
  -3   7  14      260.04      347.74     53.41 o 
  -2   7  14        3.61       10.22     40.55 o 
  -1   7  14      535.86      639.17     66.15 o 
   0   7  14       44.39       32.10     37.03 o 
   1   7  14        2.69       12.63     33.37 o 
   2   7  14      819.26      856.88     77.26 o 
   3   7  14      231.83      221.00     54.49 o 
   4   7  14      291.87      322.21     54.69 o 
   5   7  14      151.21       72.47     40.29 o 
   6   7  14      233.74      206.82     52.33 o 
   7   7  14      361.78      460.48     75.35 o 
   8   7  14        1.45      -43.30     43.30 o 
   9   7  14       52.67       62.73     63.79 o 
  10   7  14      105.50       47.90    125.87 o 
 -13   8  14       10.75      -44.95     77.11 o 
 -12   8  14      122.95       14.85     64.99 o 
 -11   8  14       31.30      -45.96     45.96 o 
 -10   8  14       75.46      114.28     51.76 o 
  -9   8  14      187.62      131.83     49.12 o 
  -8   8  14       43.81      125.99     49.18 o 
  -7   8  14        9.93       16.83     38.90 o 
  -6   8  14        0.07        4.59     44.39 o 
  -5   8  14       91.01       26.53     40.12 o 
  -4   8  14       89.63       70.27     41.64 o 
  -3   8  14      116.93      108.75     66.56 o 
  -2   8  14       53.06       56.57     38.85 o 
  -1   8  14     1325.73     1461.53     99.57 o 
   0   8  14       35.22       29.42     55.03 o 
   1   8  14       12.70       64.20     40.12 o 
   2   8  14      119.68      115.37     43.61 o 
   3   8  14      199.80      193.89     49.74 o 
   4   8  14      307.74      351.29     62.75 o 
   5   8  14       96.83       36.00     39.76 o 
   6   8  14       59.74       80.07     52.08 o 
   7   8  14       27.53       -4.72     63.91 o 
   8   8  14       68.10       56.99     75.87 o 
   9   8  14       39.81       95.47    108.88 o 
 -12   9  14        5.46      -61.43     86.64 o 
 -11   9  14       91.95      160.23     79.95 o 
 -10   9  14      201.00      161.48     73.90 o 
  -9   9  14       14.60       29.12     50.80 o 
  -8   9  14       52.59      104.91     64.96 o 
  -7   9  14      230.64      208.05     62.04 o 
  -6   9  14       22.90       98.09     53.22 o 
  -5   9  14      737.53      760.57     99.60 o 
  -4   9  14        1.42      -38.89     38.89 o 
  -3   9  14      769.05      865.37     93.61 o 
  -2   9  14      385.86      396.59     71.99 o 
  -1   9  14      405.05      284.11     88.75 o 
   0   9  14      118.43       47.63     50.90 o 
   1   9  14      316.46      390.21     69.67 o 
   2   9  14      400.43      502.57     76.55 o 
   3   9  14        0.18      -38.13     43.96 o 
   4   9  14      353.50      369.37     78.62 o 
   5   9  14      102.93      158.06     65.48 o 
   6   9  14      171.46      232.41     66.33 o 
   7   9  14      237.19      257.03     72.17 o 
   8   9  14       51.59       43.24     62.41 o 
 -11  10  14        1.75       42.50     79.69 o 
 -10  10  14       25.97      106.06     83.55 o 
  -9  10  14      184.76      106.31     79.68 o 
  -8  10  14      258.20      372.25     90.36 o 
  -7  10  14      158.97      127.85     72.92 o 
  -6  10  14      850.14      831.81    116.53 o 
  -5  10  14      248.11      327.51     85.10 o 
  -4  10  14      665.12      590.78    100.81 o 
  -3  10  14       57.72      -54.95     54.95 o 
  -2  10  14     1809.37     2136.63    249.04 o 
  -1  10  14       68.31       61.97     66.47 o 
   0  10  14      644.72      720.13    127.99 o 
   1  10  14        0.87       73.95     59.80 o 
   2  10  14       29.27       38.45     68.69 o 
   3  10  14       10.82      -57.04     60.37 o 
   4  10  14       15.52       27.07     65.94 o 
   5  10  14        7.07        2.63     64.48 o 
   6  10  14      397.85      379.24    144.79 o 
   7  10  14       58.20       30.40    124.39 o 
 -10  11  14       50.37      111.44     89.20 o 
  -9  11  14       84.08      -36.47     70.07 o 
  -8  11  14      475.30      622.13    143.48 o 
  -7  11  14        1.13      -63.64     63.64 o 
  -6  11  14      179.89      151.57     79.02 o 
  -5  11  14      296.08      299.42     90.87 o 
  -4  11  14      513.31      378.12     94.06 o 
  -3  11  14      142.04       81.91     74.79 o 
  -2  11  14        1.15      -54.69     89.92 o 
  -1  11  14        2.04       13.63     70.43 o 
   0  11  14      366.16      652.10    117.02 o 
   1  11  14       78.49      -36.91     81.66 o 
   2  11  14      160.35      329.22     90.24 o 
   3  11  14      176.98      129.17     76.17 o 
   4  11  14        5.78       57.94     75.06 o 
   5  11  14       18.10      102.00     76.78 o 
   6  11  14       36.50      -16.47     83.81 o 
  -7  12  14        9.61       -2.24     77.19 o 
  -6  12  14        5.60      -55.36     67.95 o 
  -5  12  14      136.83      151.25     86.83 o 
  -4  12  14      261.12      337.12     96.22 o 
  -3  12  14      186.85       51.05     71.79 o 
  -2  12  14      154.13      249.26     94.89 o 
  -1  12  14       40.50       18.11    156.76 o 
   0  12  14       15.14      -42.46     64.63 o 
   1  12  14        6.88       63.72     82.24 o 
   2  12  14       31.29      -40.56     66.12 o 
   3  12  14       63.94       18.05     67.89 o 
  -3  13  14       24.83       84.47     82.76 o 
  -2  13  14       72.02        6.96    100.77 o 
  -1  13  14      324.55      402.23    107.35 o 
 -15   0  15       18.41      -48.15    109.67 o 
 -13   0  15      331.09      257.76    119.36 o 
 -11   0  15      591.99      603.81    129.98 o 
  -9   0  15       63.19       17.14     69.01 o 
  -7   0  15       88.26      143.52     82.80 o 
  -5   0  15       33.21       79.04     82.84 o 
  -3   0  15      320.83      228.34     91.34 o 
  -1   0  15      389.71      355.69    101.06 o 
   1   0  15      504.32      505.25     66.02 o 
   3   0  15       22.96       12.77     65.08 o 
   5   0  15        0.75        2.98     51.47 o 
   7   0  15      395.73      577.52    104.30 o 
   9   0  15        6.31      -42.17     74.80 o 
  11   0  15       30.23       -9.22    149.13 o 
 -16   1  15        0.03     -114.23    143.22 o 
 -15   1  15        8.00      -79.91     79.91 o 
 -14   1  15       15.53      -77.92     77.92 o 
 -13   1  15      130.99       72.69     78.57 o 
 -12   1  15        0.56      -17.35     59.06 o 
 -11   1  15       30.51       43.47     55.54 o 
 -10   1  15        6.48       18.44     56.03 o 
  -9   1  15      248.73      284.09     72.76 o 
  -8   1  15      152.66      270.02     70.45 o 
  -7   1  15      161.76      192.66     63.94 o 
  -6   1  15       99.05       16.77     50.14 o 
  -5   1  15        1.08      -50.19     50.19 o 
  -4   1  15      108.74       38.54     49.84 o 
  -3   1  15      208.38      120.06     53.54 o 
  -2   1  15       78.12       54.85     59.07 o 
  -1   1  15       10.72       89.54     54.08 o 
   0   1  15      519.68      444.74     77.32 o 
   1   1  15       25.43       78.52     44.46 o 
   2   1  15      790.93      882.50     66.43 o 
   3   1  15      203.34      163.05     40.10 o 
   4   1  15       22.90      -30.65     30.65 o 
   5   1  15       18.33       28.22     36.46 o 
   6   1  15        4.92      -35.62     36.11 o 
   7   1  15     1403.24     1604.14    107.02 o 
   8   1  15      179.91      304.31     83.21 o 
   9   1  15      204.71      164.34     67.16 o 
  10   1  15      115.85        4.53     54.14 o 
  11   1  15      114.20      138.11     83.49 o 
  12   1  15       19.11      -58.84     61.24 o 
 -16   2  15        2.67     -132.08    134.41 o 
 -15   2  15       23.53       -2.63    143.11 o 
 -14   2  15      127.75      237.59    112.52 o 
 -13   2  15      271.75      396.39    106.62 o 
 -12   2  15        0.09      -36.92     49.21 o 
 -11   2  15       98.32       82.04     65.13 o 
 -10   2  15       61.38       89.34     63.41 o 
  -9   2  15      319.43      436.16     81.19 o 
  -8   2  15       84.07       50.97     44.94 o 
  -7   2  15        0.14      -53.82     69.88 o 
  -6   2  15      715.19      588.63     87.52 o 
  -5   2  15        2.27       -7.97     48.83 o 
  -4   2  15      155.66      135.00     91.48 o 
  -3   2  15       59.35      -29.89     49.31 o 
  -2   2  15       33.66       18.48     47.88 o 
  -1   2  15      147.16      144.49     58.69 o 
   0   2  15       76.85       87.75     36.08 o 
   1   2  15       22.09      -14.54     26.02 o 
   2   2  15       40.22      103.98     34.31 o 
   3   2  15      709.92      693.66     62.75 o 
   4   2  15      577.41      711.71     80.18 o 
   5   2  15       67.88      139.70     43.11 o 
   6   2  15        0.13      -34.69     34.69 o 
   7   2  15        8.32        5.67     41.23 o 
   8   2  15       88.68      152.59     60.50 o 
   9   2  15       33.78        5.33     57.33 o 
  10   2  15      242.35      315.56     94.21 o 
  11   2  15      250.46      126.01     86.96 o 
  12   2  15        8.42      -56.32     56.32 o 
 -16   3  15        3.08     -132.26    132.26 o 
 -15   3  15      397.13      566.29    162.83 o 
 -14   3  15        8.57      -45.25     73.88 o 
 -13   3  15        1.27      -15.61     52.68 o 
 -12   3  15      312.80      272.10     92.66 o 
 -11   3  15        1.64       -1.36     56.09 o 
 -10   3  15      109.13      218.03     65.38 o 
  -9   3  15       75.40       59.34     52.30 o 
  -8   3  15       15.87      -39.58     39.58 o 
  -7   3  15      536.77      634.67     88.68 o 
  -6   3  15      102.21       97.01     84.56 o 
  -5   3  15      134.36       78.17     54.05 o 
  -4   3  15      481.58      509.19     78.34 o 
  -3   3  15      129.78      167.30     55.92 o 
  -2   3  15       62.07       67.84     37.10 o 
  -1   3  15       11.92      -28.38     28.38 o 
   0   3  15        0.69        7.26     29.42 o 
   1   3  15       59.16       53.69     31.12 o 
   2   3  15       65.29       68.36     32.29 o 
   3   3  15        5.41      -30.44     30.44 o 
   4   3  15        0.08      -25.97     33.25 o 
   5   3  15      527.97      593.90     67.42 o 
   6   3  15     1123.97     1033.23    102.58 o 
   7   3  15       44.74       43.87     43.20 o 
   8   3  15      191.78      188.22    112.93 o 
   9   3  15       35.97       40.77     55.74 o 
  10   3  15      174.76      127.90     64.98 o 
  11   3  15       16.08      -19.07     60.52 o 
  12   3  15       81.49     -106.11    109.23 o 
 -15   4  15      267.31      147.12    151.14 o 
 -14   4  15       47.26      -42.17     72.94 o 
 -13   4  15       63.56      120.31     83.92 o 
 -12   4  15       92.10       96.35     64.48 o 
 -11   4  15       78.02       43.54     56.32 o 
 -10   4  15      138.87       91.24     59.86 o 
  -9   4  15       18.94       31.75     44.34 o 
  -8   4  15        6.30       30.10     49.47 o 
  -7   4  15       24.27      167.51     98.84 o 
  -6   4  15      319.82      285.43     59.43 o 
  -5   4  15        5.86       28.12     39.87 o 
  -4   4  15     1447.76     1477.72    102.01 o 
  -3   4  15      403.61      416.02     60.17 o 
  -2   4  15        2.76       20.35     34.82 o 
  -1   4  15       57.39       71.62     34.73 o 
   0   4  15       18.57       20.85     32.78 o 
   1   4  15      170.43      151.92     46.10 o 
   2   4  15       15.10       20.56     36.41 o 
   3   4  15        3.61      -20.24     43.47 o 
   4   4  15        7.30      -21.67     31.71 o 
   5   4  15       17.64       33.52     40.02 o 
   6   4  15      466.50      398.28     60.84 o 
   7   4  15       17.68      -13.22     42.03 o 
   8   4  15      135.17      180.59     65.95 o 
   9   4  15        4.43       49.32     58.21 o 
  10   4  15       22.79      -16.68     57.30 o 
  11   4  15        1.01      -60.70     60.70 o 
 -15   5  15        0.17       -4.62    109.98 o 
 -14   5  15       27.14      -11.40     80.66 o 
 -13   5  15       18.01       12.74     71.90 o 
 -12   5  15       58.07       77.03     61.58 o 
 -11   5  15       17.18       16.07     57.92 o 
 -10   5  15     1128.55     1268.53    105.37 o 
  -9   5  15      441.58      518.21     72.19 o 
  -8   5  15      385.63      374.26     71.67 o 
  -7   5  15      149.38      231.82     56.98 o 
  -6   5  15       51.46       90.36     61.05 o 
  -5   5  15        2.24       47.57     39.27 o 
  -4   5  15      552.61      524.37     89.49 o 
  -3   5  15       20.22       71.76     42.80 o 
  -2   5  15      124.26      124.55     40.36 o 
  -1   5  15       95.81       89.86     36.52 o 
   0   5  15      300.59      354.20     50.78 o 
   1   5  15       14.18        3.78     33.10 o 
   2   5  15       10.05       -6.29     30.80 o 
   3   5  15       65.45        0.70     36.88 o 
   4   5  15        8.46       61.12     54.93 o 
   5   5  15       19.13        4.53     38.95 o 
   6   5  15       40.17       95.25     46.10 o 
   7   5  15        0.10      -42.70     42.70 o 
   8   5  15       39.71       65.80     59.72 o 
   9   5  15       95.05      199.49     74.36 o 
  10   5  15       24.07       30.95     83.78 o 
  11   5  15       47.71       24.10     64.59 o 
 -14   6  15      250.52      264.16    155.91 o 
 -13   6  15       19.12      -37.37     70.00 o 
 -12   6  15       40.38      -57.53     57.53 o 
 -11   6  15       45.76       30.42     54.83 o 
 -10   6  15        0.19      -35.85     35.85 o 
  -9   6  15       89.24      171.28     54.71 o 
  -8   6  15       47.92      117.55     48.86 o 
  -7   6  15      146.36      202.71     54.85 o 
  -6   6  15      184.02      204.23     57.51 o 
  -5   6  15        1.47      -20.85     35.46 o 
  -4   6  15        4.77        2.37     38.46 o 
  -3   6  15       26.69        9.41     35.75 o 
  -2   6  15      161.91      125.93     41.54 o 
  -1   6  15       66.19      104.09     39.50 o 
   0   6  15      123.28      113.36     39.11 o 
   1   6  15      217.37      274.21     51.94 o 
   2   6  15      324.94      260.60     48.26 o 
   3   6  15      165.21      126.93     54.63 o 
   4   6  15      313.99      274.57     52.69 o 
   5   6  15      108.10       99.35     44.37 o 
   6   6  15        0.39      -15.04     37.38 o 
   7   6  15        3.68       25.63     45.81 o 
   8   6  15      321.90      277.13     76.03 o 
   9   6  15        0.11        5.92     62.80 o 
  10   6  15      250.87      257.09     83.09 o 
 -14   7  15      231.99       96.69    276.19 o 
 -13   7  15       21.50      -37.50     86.99 o 
 -12   7  15      226.28      325.47    126.62 o 
 -11   7  15      236.09      154.96     70.49 o 
 -10   7  15       35.18      -43.69     44.01 o 
  -9   7  15      136.99      132.31     50.67 o 
  -8   7  15        1.62       -9.22     40.90 o 
  -7   7  15        0.50        9.25     38.29 o 
  -6   7  15      119.93      114.81     51.70 o 
  -5   7  15       81.84       93.86     46.28 o 
  -4   7  15      144.79      127.72     60.02 o 
  -3   7  15        8.44       -4.63     34.54 o 
  -2   7  15       48.52       64.18     39.24 o 
  -1   7  15       61.25       -0.67     34.78 o 
   0   7  15        0.21       -3.50     34.37 o 
   1   7  15      185.60       92.42     42.14 o 
   2   7  15      521.90      533.05     63.77 o 
   3   7  15       62.45       43.17     51.48 o 
   4   7  15      675.82      720.75     73.89 o 
   5   7  15        6.28      -10.37     37.83 o 
   6   7  15       86.85       92.68     45.07 o 
   7   7  15        6.59       60.97     50.49 o 
   8   7  15       24.05        4.08     60.06 o 
   9   7  15       85.02      167.74     77.52 o 
  10   7  15       58.23      109.91     94.46 o 
 -13   8  15        9.85       76.57     96.24 o 
 -12   8  15        1.90       -1.14     69.83 o 
 -11   8  15        7.17        1.29     55.00 o 
 -10   8  15       22.88       48.48     53.46 o 
  -9   8  15      152.90      183.83     65.48 o 
  -8   8  15      833.11      860.72     92.84 o 
  -7   8  15       88.60      101.09     51.98 o 
  -6   8  15       18.44       -9.75     40.40 o 
  -5   8  15      366.90      319.66     64.59 o 
  -4   8  15        2.70       95.14     43.82 o 
  -3   8  15       16.72      -21.97     37.14 o 
  -2   8  15        0.24      -13.53     36.31 o 
  -1   8  15      146.74      121.27     48.52 o 
   0   8  15       36.47       42.73     39.36 o 
   1   8  15      268.97      294.95     55.92 o 
   2   8  15       31.42       29.39     39.12 o 
   3   8  15      545.65      551.11     70.14 o 
   4   8  15        0.35      -35.79     35.79 o 
   5   8  15       34.07       38.49     42.13 o 
   6   8  15       85.64       54.91     53.19 o 
   7   8  15       16.79       17.72     57.78 o 
   8   8  15      229.58      351.19    101.24 o 
   9   8  15        2.21       93.54     83.59 o 
 -12   9  15       73.32       22.74    131.07 o 
 -11   9  15       13.32       11.71    107.09 o 
 -10   9  15        2.48      -63.33     77.35 o 
  -9   9  15        0.02      -10.95     56.88 o 
  -8   9  15       60.13       26.86     55.43 o 
  -7   9  15       28.78      113.89     62.77 o 
  -6   9  15        4.39      -41.86     41.86 o 
  -5   9  15        0.02       -7.82     52.48 o 
  -4   9  15      392.22      532.42    102.73 o 
  -3   9  15        6.47      -16.06     48.80 o 
  -2   9  15        4.76      -44.06     45.88 o 
  -1   9  15      248.01      176.76     62.37 o 
   0   9  15      130.90       98.79     54.59 o 
   1   9  15       29.65      -11.58     42.92 o 
   2   9  15        6.92      -41.48     41.48 o 
   3   9  15        0.22       18.43     48.49 o 
   4   9  15       13.72      -29.56     47.31 o 
   5   9  15       23.82      -42.22     67.47 o 
   6   9  15        0.56       22.65     49.47 o 
   7   9  15      388.94      418.61     88.71 o 
   8   9  15        5.18       59.22     78.19 o 
 -11  10  15      107.94      115.40    118.88 o 
 -10  10  15       21.80      -73.87     82.97 o 
  -9  10  15      225.96      253.19     99.54 o 
  -8  10  15        9.19       29.91     73.07 o 
  -7  10  15        0.04      -38.69     65.28 o 
  -6  10  15       72.83      186.56     85.20 o 
  -5  10  15      179.58      177.05     89.69 o 
  -4  10  15       33.55      -62.75     62.96 o 
  -3  10  15      141.17       40.61     73.03 o 
  -2  10  15       77.13       64.60     69.31 o 
  -1  10  15      165.73      230.37     83.35 o 
   0  10  15       10.59       81.50     70.58 o 
   1  10  15        0.71       60.90     67.00 o 
   2  10  15       43.49        1.26     62.33 o 
   3  10  15        8.16      -28.52     62.27 o 
   4  10  15        0.70      -54.65     66.99 o 
   5  10  15        1.23      -36.33     67.45 o 
   6  10  15       24.49       26.22     81.87 o 
  -9  11  15       30.45     -121.04    121.04 o 
  -8  11  15       67.02       63.95     95.15 o 
  -7  11  15        0.05        4.37     69.06 o 
  -6  11  15      191.82      219.53     96.22 o 
  -5  11  15      503.76      634.47    129.65 o 
  -4  11  15      103.95      132.99     91.50 o 
  -3  11  15       13.87      -67.62     67.62 o 
  -2  11  15       14.99       -7.94     63.29 o 
  -1  11  15        6.10      -56.66     56.66 o 
   0  11  15        2.98      -47.10     60.16 o 
   1  11  15        6.66      -63.11     63.11 o 
   2  11  15       20.36      -64.45     64.45 o 
   3  11  15       14.03       12.25     73.89 o 
   4  11  15        3.93       34.39     73.72 o 
   5  11  15      104.51       54.29     79.92 o 
  -6  12  15       10.16       47.94     91.39 o 
  -5  12  15      266.25      284.66    109.45 o 
  -4  12  15        9.94        6.69    117.59 o 
  -3  12  15       95.46       35.45     84.03 o 
  -2  12  15        0.28       32.46     80.33 o 
  -1  12  15        0.28       25.08     84.19 o 
   0  12  15      148.08      202.86     92.32 o 
   1  12  15       78.15      113.72     84.53 o 
   2  12  15       26.09      -64.50     64.50 o 
 -16   0  16       11.98      156.49    177.89 o 
 -14   0  16      163.47      131.07    137.76 o 
 -12   0  16       74.93      224.67    112.41 o 
 -10   0  16       71.42       51.45    104.32 o 
  -8   0  16     2856.01     2841.96    414.62 o 
  -6   0  16     2740.01     3017.25    262.60 o 
  -4   0  16     5840.95     5999.94    358.85 o 
  -2   0  16     1071.08      878.51    139.79 o 
   0   0  16      267.20      324.54    100.38 o 
   2   0  16       67.34      161.96     84.62 o 
   4   0  16       36.37       -4.43     50.62 o 
   6   0  16     1104.65     1264.67    135.74 o 
   8   0  16       50.70       73.74     85.34 o 
  10   0  16      171.18      108.35    173.87 o 
 -16   1  16        0.10      -79.58     79.58 o 
 -15   1  16       19.54      -74.13     74.13 o 
 -14   1  16        7.16      -48.18     73.84 o 
 -13   1  16        0.08      -81.76    109.46 o 
 -12   1  16      336.72      241.09     80.44 o 
 -11   1  16       64.82        8.09     57.16 o 
 -10   1  16      937.40     1096.68    122.13 o 
  -9   1  16     1338.04     1274.94    186.29 o 
  -8   1  16       60.57      185.54     64.77 o 
  -7   1  16     2570.26     2490.49    165.45 o 
  -6   1  16      160.58      150.19     62.48 o 
  -5   1  16       10.56      -29.90     55.16 o 
  -4   1  16       17.34      158.28     56.54 o 
  -3   1  16      874.89      845.70     98.43 o 
  -2   1  16     1339.66     1079.24    120.27 o 
  -1   1  16      649.77      699.35     89.46 o 
   0   1  16     1383.61     1341.21    120.97 o 
   1   1  16      156.10      137.05     60.51 o 
   2   1  16     1889.24     1826.00    122.28 o 
   3   1  16       29.27       11.95     33.00 o 
   4   1  16       87.56      105.52     39.06 o 
   5   1  16      508.74      615.61     67.69 o 
   6   1  16        2.82      -37.80     37.80 o 
   7   1  16       44.92        2.33     45.78 o 
   8   1  16       30.00       42.58     49.18 o 
   9   1  16       14.45       17.31     51.71 o 
  10   1  16       86.48       58.93     65.83 o 
  11   1  16        0.01      -54.61     54.61 o 
 -16   2  16      197.57      426.66    226.04 o 
 -15   2  16        9.11       18.41    100.98 o 
 -14   2  16       10.29      -54.43    102.32 o 
 -13   2  16      175.88      202.53     78.38 o 
 -12   2  16       40.88      -39.14     56.70 o 
 -11   2  16       27.90       11.99     59.20 o 
 -10   2  16       14.69       16.20     93.24 o 
  -9   2  16      530.18      632.59     97.67 o 
  -8   2  16       68.75      109.13     59.15 o 
  -7   2  16     1722.15     1694.22    137.67 o 
  -6   2  16       30.71       20.52     46.01 o 
  -5   2  16     1442.43     1383.27    184.94 o 
  -4   2  16     1411.55     1528.50    183.01 o 
  -3   2  16      424.39      314.98     80.89 o 
  -2   2  16      136.13      148.70     58.23 o 
  -1   2  16     1331.23     1150.11    113.21 o 
   0   2  16       80.29      131.04     59.61 o 
   1   2  16      574.76      675.73     93.44 o 
   2   2  16       56.97       39.03     39.02 o 
   3   2  16       37.98      -13.28     31.98 o 
   4   2  16        0.81       -8.92     46.06 o 
   5   2  16       64.72       69.85     54.83 o 
   6   2  16      391.56      358.76     82.34 o 
   7   2  16       50.48        9.41     43.41 o 
   8   2  16      166.15      231.17     69.08 o 
   9   2  16       51.41       -1.58     57.03 o 
  10   2  16        4.63       57.21     62.57 o 
  11   2  16        0.40       45.65     67.76 o 
 -15   3  16       60.88      -78.07     78.07 o 
 -14   3  16        1.35      -63.77     63.77 o 
 -13   3  16      352.69      401.65     90.88 o 
 -12   3  16       20.23      -45.84     60.68 o 
 -11   3  16       18.75       13.26     56.62 o 
 -10   3  16        8.38      -28.17     54.73 o 
  -9   3  16       72.26       51.04     53.97 o 
  -8   3  16      526.04      591.48     92.00 o 
  -7   3  16        5.78        1.38     51.39 o 
  -6   3  16      815.67      680.12    108.11 o 
  -5   3  16     2516.18     2507.56    166.39 o 
  -4   3  16     1326.85     1331.36    159.07 o 
  -3   3  16      336.84      122.78     60.73 o 
  -2   3  16       50.65       44.10     58.89 o 
  -1   3  16      105.09       42.59     46.65 o 
   0   3  16      634.09      559.14     85.88 o 
   1   3  16       75.57       91.49     46.32 o 
   2   3  16        4.44       22.40     37.91 o 
   3   3  16       53.73       -5.75     32.97 o 
   4   3  16      420.41      504.49     61.23 o 
   5   3  16      334.56      326.22     64.08 o 
   6   3  16       12.15       21.70     41.63 o 
   7   3  16      765.50      742.52     85.37 o 
   8   3  16       22.99       -2.40     50.06 o 
   9   3  16       31.85      148.60     62.71 o 
  10   3  16        1.40       17.21     62.93 o 
  11   3  16        0.23       -4.65     62.74 o 
 -15   4  16       18.19      -90.95     90.95 o 
 -14   4  16      112.38      213.75    112.16 o 
 -13   4  16       67.88      172.06     89.92 o 
 -12   4  16       14.51      -23.90     58.69 o 
 -11   4  16       55.42      179.10     68.82 o 
 -10   4  16       67.97       45.96     57.27 o 
  -9   4  16      242.93      251.36     73.53 o 
  -8   4  16      239.42      365.76     80.20 o 
  -7   4  16      327.68      287.90     71.69 o 
  -6   4  16     1017.52     1223.22    117.52 o 
  -5   4  16        0.24      -43.84     48.65 o 
  -4   4  16      358.75      312.06     93.05 o 
  -3   4  16     1086.18      938.87    101.14 o 
  -2   4  16        8.86       70.03     52.99 o 
  -1   4  16      277.98      313.59     66.92 o 
   0   4  16      225.71      217.35     61.06 o 
   1   4  16      629.54      570.75     69.54 o 
   2   4  16      638.66      679.19     76.12 o 
   3   4  16      386.57      477.84     59.05 o 
   4   4  16     3013.06     2954.05    145.18 o 
   5   4  16       80.08       72.15     42.66 o 
   6   4  16       24.59       26.35     42.98 o 
   7   4  16        3.21       -9.52     51.11 o 
   8   4  16       12.17      -26.33     50.27 o 
   9   4  16        0.62      -52.87     52.87 o 
  10   4  16        2.37      -46.65     58.85 o 
  11   4  16      120.05      199.04     82.15 o 
 -15   5  16      109.21      217.21    148.01 o 
 -14   5  16       82.61       38.61    107.21 o 
 -13   5  16       30.96       23.97     77.88 o 
 -12   5  16       68.19       43.34     69.88 o 
 -11   5  16        1.50       -1.91     66.38 o 
 -10   5  16        5.83       10.46     57.68 o 
  -9   5  16      913.59     1016.00    120.46 o 
  -8   5  16      272.80      256.89     72.88 o 
  -7   5  16      939.56      876.64    104.93 o 
  -6   5  16       31.31        4.34     48.59 o 
  -5   5  16       80.18       93.19     56.73 o 
  -4   5  16        3.35       12.89     44.05 o 
  -3   5  16      151.99      196.43     61.58 o 
  -2   5  16        3.07        5.99     50.59 o 
  -1   5  16       70.67       37.85     43.05 o 
   0   5  16      171.95      236.10     57.60 o 
   1   5  16       15.13       12.00     41.57 o 
   2   5  16        0.41       21.17     38.33 o 
   3   5  16     3084.55     3230.84    148.84 o 
   4   5  16       99.71       65.05     43.51 o 
   5   5  16     3465.37     3582.86    191.21 o 
   6   5  16       26.42       75.83     44.43 o 
   7   5  16        9.29       28.08     47.12 o 
   8   5  16       55.93       74.23     58.58 o 
   9   5  16       86.30      143.21     74.52 o 
  10   5  16       81.32       60.35     78.96 o 
 -14   6  16        0.37      -74.20    134.42 o 
 -13   6  16      288.77      333.16    143.78 o 
 -12   6  16       36.98       35.86     77.99 o 
 -11   6  16      366.20      337.14     82.35 o 
 -10   6  16        4.71      -17.46     50.81 o 
  -9   6  16      514.51      334.89     98.26 o 
  -8   6  16      330.64      523.41     86.19 o 
  -7   6  16      689.99      801.53    134.86 o 
  -6   6  16        0.18       37.43     72.59 o 
  -5   6  16      223.51      243.66     88.87 o 
  -4   6  16      146.43      122.89     53.67 o 
  -3   6  16      167.88      261.34     65.58 o 
  -2   6  16      204.39      185.07     56.93 o 
  -1   6  16     1017.98     1118.27    115.68 o 
   0   6  16       44.39        9.71     39.41 o 
   1   6  16      280.15      312.55     79.14 o 
   2   6  16      204.40      146.92     44.14 o 
   3   6  16     1145.31      971.49     79.24 o 
   4   6  16     1232.62     1205.50     92.19 o 
   5   6  16      505.53      597.66     70.14 o 
   6   6  16        4.59       17.94     44.32 o 
   7   6  16       40.08      110.33     63.87 o 
   8   6  16        8.67      -27.79     54.63 o 
   9   6  16        0.29      -57.19     58.83 o 
  10   6  16       11.58      -47.89     65.10 o 
 -13   7  16       26.74      -68.67     68.67 o 
 -12   7  16       17.05      134.69     72.29 o 
 -11   7  16        6.90       58.22     61.32 o 
 -10   7  16       36.77        8.62     53.88 o 
  -9   7  16       12.93       36.09     56.48 o 
  -8   7  16      470.47      378.34     82.62 o 
  -7   7  16      284.29      336.99     73.31 o 
  -6   7  16       77.32       43.76     57.53 o 
  -5   7  16     1127.72     1255.31    131.27 o 
  -4   7  16      315.56      293.11     82.05 o 
  -3   7  16     1027.30     1016.53    113.42 o 
  -2   7  16       47.80      -43.04     56.60 o 
  -1   7  16      403.89      383.68    113.51 o 
   0   7  16      155.64      197.01     56.83 o 
   1   7  16      320.57      237.12     58.22 o 
   2   7  16      100.71      135.81     45.48 o 
   3   7  16      262.22      200.91     50.26 o 
   4   7  16      373.76      419.57     60.16 o 
   5   7  16        1.45      -37.58     37.58 o 
   6   7  16       16.75       41.81     45.11 o 
   7   7  16      125.38      138.83     58.46 o 
   8   7  16       68.17      129.03     68.56 o 
   9   7  16      225.26      277.58     84.61 o 
 -12   8  16       47.65       44.93     67.32 o 
 -11   8  16       98.19       86.54     66.24 o 
 -10   8  16        6.80       28.32     59.07 o 
  -9   8  16       61.48      160.08     73.67 o 
  -8   8  16        0.17      -18.52     53.28 o 
  -7   8  16        7.38       36.60     50.88 o 
  -6   8  16       57.75       24.63     53.39 o 
  -5   8  16       27.32       31.80     53.58 o 
  -4   8  16      504.86      656.79     90.15 o 
  -3   8  16      212.45      223.93     60.04 o 
  -2   8  16      578.94      707.78     80.24 o 
  -1   8  16      314.17      367.38     64.72 o 
   0   8  16      174.02      195.83     52.94 o 
   1   8  16     1795.81     2142.30    137.33 o 
   2   8  16      265.93      219.84     52.60 o 
   3   8  16       77.88       23.94     46.36 o 
   4   8  16        0.17      -34.45     41.14 o 
   5   8  16        3.52      -45.10     45.10 o 
   6   8  16      142.60       74.99     53.51 o 
   7   8  16        0.55       -3.70     57.32 o 
   8   8  16       46.88       25.25     71.94 o 
 -11   9  16       16.51      -16.60     78.39 o 
 -10   9  16      190.70      304.52     99.85 o 
  -9   9  16      135.92       91.40     77.48 o 
  -8   9  16       52.85      -34.85     84.43 o 
  -7   9  16      328.01      402.07    129.27 o 
  -6   9  16       16.32       31.02     60.79 o 
  -5   9  16      230.50      240.73     81.33 o 
  -4   9  16       36.54       17.56     60.73 o 
  -3   9  16       85.75       45.71     61.10 o 
  -2   9  16      158.65      200.82     69.98 o 
  -1   9  16       87.88       98.89     84.56 o 
   0   9  16     1216.91     1264.94    156.18 o 
   1   9  16       11.60       -1.86     89.15 o 
   2   9  16       75.53       90.50     61.52 o 
   3   9  16       69.03        2.85     48.82 o 
   4   9  16      328.46      474.29     87.42 o 
   5   9  16      157.22      267.00     69.24 o 
   6   9  16        4.29       17.20     65.14 o 
   7   9  16      107.68      106.10     73.32 o 
 -10  10  16       48.08      -78.65     81.48 o 
  -9  10  16       22.00      127.73     99.78 o 
  -8  10  16      392.56      329.64    154.48 o 
  -7  10  16      162.04      142.66    108.04 o 
  -6  10  16      956.31     1093.51    232.06 o 
  -5  10  16       48.27       57.33     95.40 o 
  -4  10  16      389.07      296.77    101.82 o 
  -3  10  16       92.70       96.92     91.17 o 
  -2  10  16      251.22      179.86     96.11 o 
  -1  10  16       55.05      -63.65     63.65 o 
   0  10  16      275.58      359.54    106.36 o 
   1  10  16      108.29      127.57    132.60 o 
   2  10  16      210.75      231.29    126.44 o 
   3  10  16        4.53      -37.78    103.32 o 
   4  10  16       50.13      -23.38     79.01 o 
   5  10  16       95.70      147.97     95.09 o 
  -8  11  16        0.14      -88.71     93.38 o 
  -7  11  16       65.47       31.93    104.90 o 
  -6  11  16        1.51      -70.45     70.45 o 
  -5  11  16        6.95      -58.70     83.08 o 
  -4  11  16        8.19      -74.25     79.78 o 
  -3  11  16        6.29      -72.41    144.03 o 
  -2  11  16      458.63      993.42    214.77 o 
  -1  11  16      453.19      429.26    122.69 o 
   0  11  16      140.43       94.73     94.32 o 
   1  11  16       15.60      -49.86     73.22 o 
   2  11  16      319.07      169.52     99.67 o 
   3  11  16       65.85      114.17     91.40 o 
   4  11  16        0.13       82.50     90.26 o 
  -5  12  16        0.43       25.30    106.31 o 
  -4  12  16      207.26       25.81    183.91 o 
  -3  12  16        2.89       87.36    127.06 o 
  -2  12  16       14.89      -72.36     72.36 o 
  -1  12  16       16.56      105.30    161.01 o 
   0  12  16      145.28      -61.53    114.75 o 
 -15   0  17      154.27      239.41    173.87 o 
 -13   0  17      117.44       -4.74    421.98 o 
 -11   0  17      361.14      443.48    132.35 o 
  -9   0  17        1.21       15.16     75.37 o 
  -7   0  17      362.81      301.76    102.26 o 
  -5   0  17        0.20       13.94     74.33 o 
  -3   0  17      283.74      146.51    130.41 o 
  -1   0  17       98.15      182.55    105.66 o 
   1   0  17       48.49      -28.66     70.15 o 
   3   0  17      162.15      201.07    104.54 o 
   5   0  17     1710.48     2075.59    343.07 o 
   7   0  17      165.25      174.11     88.89 o 
   9   0  17      225.80      171.97     99.24 o 
  11   0  17       21.95      -38.81    118.37 o 
 -15   1  17       24.55       15.99    166.52 o 
 -14   1  17       31.67      -14.49     92.16 o 
 -13   1  17       11.31      -40.00     63.85 o 
 -12   1  17       22.85      -70.85     70.85 o 
 -11   1  17       62.33       76.30     67.30 o 
 -10   1  17        5.46      105.96     62.41 o 
  -9   1  17      156.65      174.85     67.74 o 
  -8   1  17       12.02      -27.66     54.97 o 
  -7   1  17        5.30       22.60     48.94 o 
  -6   1  17      185.30      205.56     67.20 o 
  -5   1  17      429.11      368.04     75.64 o 
  -4   1  17      305.60      306.89     71.18 o 
  -3   1  17        0.84      -47.78     54.05 o 
  -2   1  17       40.55       26.10     47.18 o 
  -1   1  17      110.25       48.95     52.07 o 
   0   1  17      232.01      132.65     55.56 o 
   1   1  17       43.37       30.28     68.39 o 
   2   1  17        0.19       16.63     54.48 o 
   3   1  17        6.41       63.47     56.57 o 
   4   1  17      308.21      350.94     82.29 o 
   5   1  17      732.19      915.69    110.37 o 
   6   1  17      132.38      109.11     57.86 o 
   7   1  17        9.11      105.71     51.46 o 
   8   1  17        7.99      -33.26     54.05 o 
   9   1  17       29.14      -29.43     55.18 o 
  10   1  17      107.84      104.90     71.32 o 
  11   1  17       24.25       32.40     66.85 o 
 -15   2  17      132.07       66.49     93.78 o 
 -14   2  17       69.71       63.49     93.12 o 
 -13   2  17      159.45      102.60     77.59 o 
 -12   2  17       39.26      132.50     75.10 o 
 -11   2  17      124.97       65.94     60.92 o 
 -10   2  17       11.36        4.46     51.09 o 
  -9   2  17      238.34      423.12     82.48 o 
  -8   2  17        0.67        1.35     52.29 o 
  -7   2  17      114.68      113.98     56.06 o 
  -6   2  17       66.29      121.53     56.42 o 
  -5   2  17      443.18      308.71     72.01 o 
  -4   2  17        1.70       -0.64     48.28 o 
  -3   2  17      458.64      496.01     82.58 o 
  -2   2  17        0.01      -39.31     39.31 o 
  -1   2  17       78.03      100.25     56.16 o 
   0   2  17       62.12      -57.01     57.01 o 
   1   2  17      158.14      207.41     65.93 o 
   2   2  17        0.62       89.56     57.95 o 
   3   2  17       23.62       -9.36     47.90 o 
   4   2  17      211.52      186.13     74.05 o 
   5   2  17      188.99      251.28     61.27 o 
   6   2  17      431.49      501.55     78.07 o 
   7   2  17       65.66       64.42     58.69 o 
   8   2  17       15.26       23.51     54.44 o 
   9   2  17        4.92       24.23     59.33 o 
  10   2  17       80.90      -53.82     57.99 o 
 -15   3  17      198.33      307.31    179.89 o 
 -14   3  17       16.87      101.60    111.68 o 
 -13   3  17       39.81       -7.40     72.78 o 
 -12   3  17      229.44      296.32     84.36 o 
 -11   3  17      229.62      289.61     81.50 o 
 -10   3  17       46.05      124.98     64.47 o 
  -9   3  17       50.60       45.44     59.93 o 
  -8   3  17       40.61      107.57     60.12 o 
  -7   3  17      158.65      157.39     81.01 o 
  -6   3  17      303.76      352.72     79.11 o 
  -5   3  17      100.81      105.23     59.95 o 
  -4   3  17      220.28      274.07     69.46 o 
  -3   3  17        0.18      -39.38     39.38 o 
  -2   3  17       12.40       61.22     51.07 o 
  -1   3  17      204.38      130.79     55.92 o 
   0   3  17      335.14      446.71     78.02 o 
   1   3  17        0.79      -58.69     58.69 o 
   2   3  17        6.42       14.41     49.17 o 
   3   3  17      103.40       86.69    103.28 o 
   4   3  17        8.97      -25.13     54.93 o 
   5   3  17       39.83       -3.55     47.15 o 
   6   3  17      151.29      119.17     56.25 o 
   7   3  17      422.54      391.70     80.63 o 
   8   3  17       53.95      -13.00     50.34 o 
   9   3  17      260.18      204.03     72.69 o 
  10   3  17      121.73      172.62     76.87 o 
 -15   4  17       26.98       11.01     97.47 o 
 -14   4  17        9.45       62.43     91.76 o 
 -13   4  17       41.39      -10.12     59.15 o 
 -12   4  17       71.24       52.08     61.11 o 
 -11   4  17       20.05      -53.51     53.51 o 
 -10   4  17      150.93      207.23     78.35 o 
  -9   4  17       23.66      -11.11     56.37 o 
  -8   4  17      193.92      103.83     61.68 o 
  -7   4  17      106.83       35.81     54.98 o 
  -6   4  17       98.40       20.43     47.55 o 
  -5   4  17       11.21        4.49     48.29 o 
  -4   4  17       21.24       -6.38     43.91 o 
  -3   4  17      155.71      132.73     56.40 o 
  -2   4  17      177.77      102.11     53.56 o 
  -1   4  17       30.51        5.85     45.63 o 
   0   4  17        4.75      -24.55     45.44 o 
   1   4  17       69.52       15.77     54.63 o 
   2   4  17      110.06      143.59     67.51 o 
   3   4  17      213.10      217.15     69.88 o 
   4   4  17      257.26      307.85     63.29 o 
   5   4  17       56.90       44.85     79.24 o 
   6   4  17      579.25      633.79     87.86 o 
   7   4  17        1.10       75.33     58.63 o 
   8   4  17      161.11       55.73     75.37 o 
   9   4  17       95.76      114.09     79.88 o 
  10   4  17       22.61      -18.93     74.87 o 
 -14   5  17      610.82      676.68    164.14 o 
 -13   5  17       30.71       -5.19     70.65 o 
 -12   5  17      197.99      305.36    145.37 o 
 -11   5  17       30.19       23.90     59.85 o 
 -10   5  17       26.27       14.95     77.99 o 
  -9   5  17       65.58       85.31     69.41 o 
  -8   5  17       32.77      -20.84     52.70 o 
  -7   5  17       99.26      113.99     57.98 o 
  -6   5  17       40.36      -19.30     66.82 o 
  -5   5  17       10.73       31.19     82.12 o 
  -4   5  17      164.01      121.86     69.84 o 
  -3   5  17        3.74       45.63     49.24 o 
  -2   5  17       14.29        7.70     45.46 o 
  -1   5  17      348.31      185.19     78.17 o 
   0   5  17       20.21      -32.59     84.94 o 
   1   5  17       11.56       30.87     56.37 o 
   2   5  17        0.20        1.51     53.67 o 
   3   5  17       20.83      -18.37     57.14 o 
   4   5  17      197.45      270.00     60.95 o 
   5   5  17       38.05       34.85     49.74 o 
   6   5  17        1.28       16.24     49.90 o 
   7   5  17       17.50      -27.51     64.67 o 
   8   5  17       23.12        7.35     68.61 o 
   9   5  17        4.88       -9.83     70.63 o 
 -14   6  17        4.18      -34.21     84.45 o 
 -13   6  17        0.02        9.69     79.68 o 
 -12   6  17       59.32      146.81     75.91 o 
 -11   6  17       34.72      -37.37     58.24 o 
 -10   6  17        9.37      -51.64     51.64 o 
  -9   6  17      325.17      227.07     94.40 o 
  -8   6  17      366.80      467.80     90.01 o 
  -7   6  17      160.81      197.79     66.71 o 
  -6   6  17      372.06      496.83     88.48 o 
  -5   6  17       31.33      -24.27     48.34 o 
  -4   6  17        0.79      -43.09     43.09 o 
  -3   6  17        2.73       41.12     46.33 o 
  -2   6  17        5.68      -21.75     41.45 o 
  -1   6  17        7.69       -9.26     43.89 o 
   0   6  17      170.10      134.14     55.38 o 
   1   6  17       37.37      -37.61     37.61 o 
   2   6  17      515.44      461.11     77.54 o 
   3   6  17       13.47        9.05     42.09 o 
   4   6  17       53.69       53.34     65.02 o 
   5   6  17       47.86       71.18     51.36 o 
   6   6  17        1.01        0.70     48.23 o 
   7   6  17      124.54      131.44     65.06 o 
   8   6  17      186.33      199.17     87.93 o 
   9   6  17        8.89      -64.80     64.80 o 
 -13   7  17        1.37      -59.40     73.11 o 
 -12   7  17      120.62      238.88     83.48 o 
 -11   7  17      104.87       25.72     60.66 o 
 -10   7  17       59.93      116.33     71.27 o 
  -9   7  17       41.04      163.72     92.44 o 
  -8   7  17        8.04       -1.68     55.77 o 
  -7   7  17       19.56      -31.58     53.36 o 
  -6   7  17       53.72        8.72     53.36 o 
  -5   7  17      222.74      377.01     78.22 o 
  -4   7  17      119.36      111.24     64.67 o 
  -3   7  17        1.27       -7.31     43.83 o 
  -2   7  17        3.02       16.68     47.11 o 
  -1   7  17       28.12       61.99     47.51 o 
   0   7  17        4.73      -20.21     44.25 o 
   1   7  17       29.71       10.81     44.18 o 
   2   7  17      333.66      237.96     68.12 o 
   3   7  17        1.42      -35.43     40.31 o 
   4   7  17        3.38      -41.43     41.43 o 
   5   7  17      208.50      191.58     64.79 o 
   6   7  17       26.14       90.72     72.85 o 
   7   7  17       10.88      -51.18     51.18 o 
   8   7  17        8.74       28.48     74.65 o 
 -12   8  17        0.45      -58.94     58.94 o 
 -11   8  17      180.83      307.58     85.09 o 
 -10   8  17      573.53      837.66    127.14 o 
  -9   8  17       10.30        7.26     59.81 o 
  -8   8  17       44.35       28.31     72.97 o 
  -7   8  17      148.12      140.53     67.99 o 
  -6   8  17       29.06        9.96     55.05 o 
  -5   8  17        0.00       84.46     56.76 o 
  -4   8  17        2.72       -0.05     42.83 o 
  -3   8  17       39.96       54.99     51.52 o 
  -2   8  17        0.85       23.60     47.38 o 
  -1   8  17       72.45       39.63     50.00 o 
   0   8  17       14.78      -28.92     45.37 o 
   1   8  17        5.49       -0.65     44.50 o 
   2   8  17      161.19      207.62     63.35 o 
   3   8  17        0.00      -48.23     48.23 o 
   4   8  17       28.35      -62.16     62.16 o 
   5   8  17       32.65       65.33     61.05 o 
   6   8  17       46.84       16.16     64.83 o 
   7   8  17        1.28      120.65     87.57 o 
 -11   9  17       15.96      122.79    105.45 o 
 -10   9  17      127.57      225.23    139.77 o 
  -9   9  17      180.19      191.55    167.19 o 
  -8   9  17       68.46      -61.31     76.15 o 
  -7   9  17       91.48      119.57    111.01 o 
  -6   9  17      274.42      272.88     89.97 o 
  -5   9  17        9.39       64.03     65.77 o 
  -4   9  17       45.36      112.52     73.75 o 
  -3   9  17       61.23       48.98     93.44 o 
  -2   9  17       15.09      -49.95     51.67 o 
  -1   9  17       33.14      -10.26     54.74 o 
   0   9  17        8.10      -51.34     51.34 o 
   1   9  17        9.60      -38.27     59.97 o 
   2   9  17        3.04       55.25     61.44 o 
   3   9  17      233.46      138.07     65.06 o 
   4   9  17        1.10      113.56     65.63 o 
   5   9  17       34.63      -51.36     55.35 o 
   6   9  17      139.28      114.99     82.12 o 
  -9  10  17        5.28      -80.92     80.92 o 
  -8  10  17       31.05       65.75    102.97 o 
  -7  10  17       65.01       95.47    111.58 o 
  -6  10  17       28.75      -22.48     99.22 o 
  -5  10  17       42.56     -130.18    177.22 o 
  -4  10  17        4.34      -50.33     72.89 o 
  -3  10  17        7.67      -27.09    139.77 o 
  -2  10  17        5.54      -39.87     81.55 o 
  -1  10  17       75.48      131.31    108.92 o 
   0  10  17      231.81      174.05    118.21 o 
   1  10  17        2.75       -8.91    229.38 o 
   2  10  17       33.23       -0.49     91.58 o 
   3  10  17       75.17      136.93    108.99 o 
   4  10  17       34.12       -9.33    183.24 o 
  -7  11  17        8.96      -37.06     87.64 o 
  -6  11  17      100.27      201.58    120.91 o 
  -5  11  17       12.71      -80.17     80.17 o 
  -4  11  17       27.10        1.18     89.61 o 
  -3  11  17        4.38      -77.70     92.54 o 
  -2  11  17      108.94      274.75    131.37 o 
  -1  11  17        6.44      147.96    117.28 o 
   0  11  17       52.39      137.59    117.81 o 
   1  11  17       49.32      109.78    103.90 o 
   2  11  17        0.16        3.96    100.45 o 
 -14   0  18      495.43      928.22    275.52 o 
 -12   0  18       17.26      -46.59     87.04 o 
 -10   0  18       98.71       69.38     89.72 o 
  -8   0  18      441.35      341.67    112.57 o 
  -6   0  18      389.03      406.27    118.26 o 
  -4   0  18      190.50      209.26    118.37 o 
  -2   0  18       28.35      -14.13     66.55 o 
   0   0  18     1022.17     1113.79    438.03 o 
   2   0  18      369.49      625.07    140.44 o 
   4   0  18        1.62      116.27     99.98 o 
   6   0  18      441.09      547.49    144.47 o 
   8   0  18       45.71       70.89    140.44 o 
  10   0  18        0.87     -129.74    129.74 o 
 -15   1  18      130.76      144.49    181.90 o 
 -14   1  18      102.86      196.41    117.45 o 
 -13   1  18       68.26       23.85     77.92 o 
 -12   1  18      242.26      111.22     92.22 o 
 -11   1  18       43.03      -37.80     60.35 o 
 -10   1  18       97.59       27.57    103.67 o 
  -9   1  18      298.42      186.05     67.90 o 
  -8   1  18        1.72       18.60     52.88 o 
  -7   1  18       12.72       96.27     69.88 o 
  -6   1  18      124.03      189.70     68.01 o 
  -5   1  18        0.02       -1.84     49.01 o 
  -4   1  18      841.20      755.46     97.73 o 
  -3   1  18       22.01       25.56     52.25 o 
  -2   1  18     1456.36     1506.27    165.64 o 
  -1   1  18        1.70      -13.98     51.01 o 
   0   1  18      774.83      858.93    101.15 o 
   1   1  18      907.89      883.14    105.21 o 
   2   1  18      308.19      231.21     72.35 o 
   3   1  18       58.42      128.04     75.68 o 
   4   1  18       29.29       12.60     58.37 o 
   5   1  18      462.85      445.47     92.65 o 
   6   1  18        1.46       66.55     66.46 o 
   7   1  18        6.20      -57.06     71.34 o 
   8   1  18      280.10      296.17    127.83 o 
   9   1  18        7.72       39.74     92.35 o 
  10   1  18       48.71       71.30    113.47 o 
 -15   2  18       82.49      124.22    185.91 o 
 -14   2  18        3.33       -7.00     96.41 o 
 -13   2  18        5.66      -35.66     62.94 o 
 -12   2  18      134.37      140.56    110.81 o 
 -11   2  18      429.32      347.83     88.24 o 
 -10   2  18      210.84      233.79     83.05 o 
  -9   2  18       41.45       54.25     67.57 o 
  -8   2  18      208.80      171.89     68.89 o 
  -7   2  18      100.83      110.87     56.67 o 
  -6   2  18     1244.19     1342.51    129.26 o 
  -5   2  18      338.87      499.68    148.49 o 
  -4   2  18     1245.87     1054.28    113.84 o 
  -3   2  18      777.74      812.83    105.74 o 
  -2   2  18      103.08      140.68     71.43 o 
  -1   2  18       36.59      -35.74     51.80 o 
   0   2  18        5.16       10.96     50.55 o 
   1   2  18     1116.63     1130.14    120.66 o 
   2   2  18      565.17      683.34     97.75 o 
   3   2  18        1.91      -53.07     53.07 o 
   4   2  18      870.91      941.19    115.37 o 
   5   2  18      322.50      369.89     86.86 o 
   6   2  18        7.99      -57.17     57.17 o 
   7   2  18      107.84      187.93    138.43 o 
   8   2  18      276.40      196.64    203.30 o 
   9   2  18      334.66      323.91    138.18 o 
  10   2  18        0.32      -36.72    136.42 o 
 -15   3  18      757.05     1127.98    212.49 o 
 -14   3  18      160.95      230.65    114.19 o 
 -13   3  18        3.65      -59.16     62.13 o 
 -12   3  18       10.12      -54.53     54.53 o 
 -11   3  18      403.11      236.92     86.06 o 
 -10   3  18       86.33       45.96     62.58 o 
  -9   3  18        9.56        2.24     59.97 o 
  -8   3  18        3.17      -46.23     46.23 o 
  -7   3  18      250.41      186.60     66.04 o 
  -6   3  18      111.24      180.09     70.24 o 
  -5   3  18      261.08      234.92     72.34 o 
  -4   3  18      193.81      193.45     66.17 o 
  -3   3  18     1581.46     1406.86    131.91 o 
  -2   3  18      485.48      331.28     75.01 o 
  -1   3  18       43.22      -26.18     47.13 o 
   0   3  18      254.47      294.78     71.11 o 
   1   3  18      105.55       42.63     57.34 o 
   2   3  18      159.32       84.82     63.15 o 
   3   3  18        8.97      -14.78     54.54 o 
   4   3  18       36.13      -46.69     68.34 o 
   5   3  18      274.07      395.26     92.08 o 
   6   3  18       75.57       59.87     66.99 o 
   7   3  18       99.44       71.03    117.03 o 
   8   3  18       14.50       30.31     96.16 o 
   9   3  18       42.94      -44.71     92.32 o 
  10   3  18       50.97      -82.44     82.44 o 
 -14   4  18      343.33      244.04    168.52 o 
 -13   4  18      204.61      378.32     96.37 o 
 -12   4  18       36.38       88.53     70.85 o 
 -11   4  18        0.38       -1.32     59.42 o 
 -10   4  18      344.81      291.57     85.51 o 
  -9   4  18       18.24       75.47     65.59 o 
  -8   4  18      578.43      386.76    101.74 o 
  -7   4  18        1.94        4.01     54.87 o 
  -6   4  18      505.88      584.90    103.48 o 
  -5   4  18      845.91      663.53     97.17 o 
  -4   4  18      286.91      335.65     77.65 o 
  -3   4  18      306.78      221.24     68.03 o 
  -2   4  18      162.26      135.95     62.74 o 
  -1   4  18     1220.29     1250.09    153.86 o 
   0   4  18       23.47       19.52     48.81 o 
   1   4  18      662.15      632.15    109.65 o 
   2   4  18       78.01       78.30     59.06 o 
   3   4  18      292.44      276.63     73.43 o 
   4   4  18      847.83      883.99    168.92 o 
   5   4  18      387.23      288.15     90.35 o 
   6   4  18       61.57      -78.07     94.02 o 
   7   4  18        4.12       56.99     77.70 o 
   8   4  18       22.42      101.62    130.41 o 
   9   4  18        0.03      -31.09     91.98 o 
 -14   5  18        2.08       -6.63     83.13 o 
 -13   5  18      266.25      284.63     91.14 o 
 -12   5  18        5.87       47.78     69.68 o 
 -11   5  18        4.85      -37.07     93.86 o 
 -10   5  18        9.19       56.17     69.11 o 
  -9   5  18     1820.70     2095.08    173.07 o 
  -8   5  18      112.17      201.16     68.15 o 
  -7   5  18     1699.86     1911.84    161.93 o 
  -6   5  18       95.98       76.06     57.06 o 
  -5   5  18      592.98      655.44     97.29 o 
  -4   5  18      126.79       43.10     60.71 o 
  -3   5  18      233.34       58.53     54.86 o 
  -2   5  18       90.98      107.71     88.61 o 
  -1   5  18       92.12      112.77     59.11 o 
   0   5  18        6.62      -43.84     43.84 o 
   1   5  18       98.85      100.66     56.66 o 
   2   5  18       87.73       44.41     58.03 o 
   3   5  18     1226.83      998.47    111.35 o 
   4   5  18        2.77      -24.18     75.87 o 
   5   5  18      832.44     1101.15    152.12 o 
   6   5  18        9.10      -10.20     69.31 o 
   7   5  18      198.38      428.92    107.09 o 
   8   5  18       21.75       81.50     96.68 o 
   9   5  18        3.16       55.77    101.75 o 
 -13   6  18        7.95      -86.56     86.56 o 
 -12   6  18       83.19      197.96     83.58 o 
 -11   6  18      278.83      221.21     76.94 o 
 -10   6  18       55.26      134.20     66.60 o 
  -9   6  18        0.02      -11.20     59.60 o 
  -8   6  18      300.73      265.01     79.38 o 
  -7   6  18      295.57      293.13     79.33 o 
  -6   6  18      658.86      623.12    171.43 o 
  -5   6  18      316.71      258.88     73.46 o 
  -4   6  18      430.77      400.20     80.44 o 
  -3   6  18      121.25      189.81     79.17 o 
  -2   6  18      238.86      305.03     71.51 o 
  -1   6  18     1463.90     1304.56    125.46 o 
   0   6  18      479.51      371.88     92.86 o 
   1   6  18        0.99      -42.26     42.26 o 
   2   6  18      273.13      358.69     79.47 o 
   3   6  18       49.34       54.42     57.45 o 
   4   6  18      312.40      237.97     73.88 o 
   5   6  18       79.74       37.81     57.97 o 
   6   6  18        2.20       -4.18     64.72 o 
   7   6  18        8.55      -38.59     69.05 o 
   8   6  18       51.32       68.80     98.44 o 
 -12   7  18        5.01      -16.27     99.81 o 
 -11   7  18       43.11       83.98     71.65 o 
 -10   7  18       56.65       39.44     63.72 o 
  -9   7  18       94.73       82.19     68.31 o 
  -8   7  18      269.55      269.53     80.50 o 
  -7   7  18       13.89       11.77     59.77 o 
  -6   7  18       10.40      -16.54     53.63 o 
  -5   7  18      959.39     1123.45    124.46 o 
  -4   7  18      224.59      261.97     70.99 o 
  -3   7  18       56.45       69.48     53.70 o 
  -2   7  18        0.47      -15.38     50.13 o 
  -1   7  18        5.23        8.46     47.29 o 
   0   7  18       16.65       38.05     52.90 o 
   1   7  18       22.24      -51.93     51.93 o 
   2   7  18        4.20       -8.12     47.14 o 
   3   7  18      354.64      400.06     83.47 o 
   4   7  18        4.80       23.49     57.07 o 
   5   7  18       22.57       66.28     67.04 o 
   6   7  18       17.62       47.86     73.51 o 
   7   7  18      166.01      201.90    102.13 o 
 -11   8  18      313.41      370.74     91.08 o 
 -10   8  18      176.15      249.31     89.02 o 
  -9   8  18       38.06       47.11     63.64 o 
  -8   8  18        0.05      -53.20     53.20 o 
  -7   8  18      192.51      293.44     83.72 o 
  -6   8  18      168.46      194.54     67.62 o 
  -5   8  18       57.16       42.12     57.13 o 
  -4   8  18      205.90      136.51     65.12 o 
  -3   8  18      465.99      395.48     79.88 o 
  -2   8  18      125.42      125.13     61.52 o 
  -1   8  18      191.58       70.83     86.29 o 
   0   8  18       13.06        3.20     45.57 o 
   1   8  18      162.27      189.75     72.20 o 
   2   8  18        9.27       61.68     54.61 o 
   3   8  18       85.98       83.96     84.87 o 
   4   8  18      156.97      162.76     81.49 o 
   5   8  18        2.63      -64.31     79.73 o 
   6   8  18       93.27      175.01    175.21 o 
 -10   9  18      178.53      303.13    262.15 o 
  -9   9  18       72.98      102.38    117.74 o 
  -8   9  18       57.08       91.92    171.20 o 
  -7   9  18      185.04      181.31    246.10 o 
  -6   9  18        0.36       68.39     75.58 o 
  -5   9  18       82.01      129.63    139.68 o 
  -4   9  18       24.87       49.28     93.58 o 
  -3   9  18      104.74      167.33     81.85 o 
  -2   9  18      449.88      373.09     95.89 o 
  -1   9  18       69.40       97.06     70.74 o 
   0   9  18      218.79      292.90    104.98 o 
   1   9  18      678.65      673.20    120.82 o 
   2   9  18       73.12       90.44     70.45 o 
   3   9  18        0.91       40.96     88.39 o 
   4   9  18       26.61      -58.69     61.64 o 
   5   9  18       66.35      -11.45     71.19 o 
  -8  10  18      193.00       84.54    114.25 o 
  -7  10  18       58.69        9.44     94.35 o 
  -6  10  18       25.74      -69.28     91.50 o 
  -5  10  18        8.75      -51.02     80.25 o 
  -4  10  18        5.88      -11.44    175.88 o 
  -3  10  18      163.96       -4.08     87.29 o 
  -2  10  18        0.03       -8.96     91.21 o 
  -1  10  18      392.86      578.84    156.86 o 
   0  10  18      335.71      282.59    134.75 o 
   1  10  18        5.32       82.34     98.92 o 
   2  10  18       23.54       15.82    103.91 o 
   3  10  18        0.48       38.66     99.40 o 
  -6  11  18      108.02      179.22    159.16 o 
  -5  11  18      128.41       50.50     98.80 o 
  -4  11  18      571.81      519.85    158.72 o 
  -3  11  18       19.73      -57.33    119.04 o 
  -2  11  18      546.98      589.72    160.22 o 
  -1  11  18       40.98       15.84    104.43 o 
   0  11  18      347.17      523.00    150.34 o 
 -15   0  19       24.71       45.47    124.39 o 
 -13   0  19      162.70       44.86    108.15 o 
 -11   0  19      108.77      -20.70     87.08 o 
  -9   0  19       10.48      -50.28     73.90 o 
  -7   0  19      226.15      178.99     96.70 o 
  -5   0  19       12.74        9.58    161.17 o 
  -3   0  19        0.06       15.84     73.44 o 
  -1   0  19      109.88      245.90    103.48 o 
   1   0  19      597.27      491.28    124.60 o 
   3   0  19       88.16       79.23     90.48 o 
   5   0  19      102.30       57.56    104.74 o 
   7   0  19      106.16       96.30    133.75 o 
   9   0  19      553.24      839.95    263.49 o 
 -15   1  19        2.75       43.28    101.67 o 
 -14   1  19        0.94      -19.21     78.02 o 
 -13   1  19       40.59      -57.55     68.34 o 
 -12   1  19       23.31      -23.87    130.31 o 
 -11   1  19      115.61       64.78    101.16 o 
 -10   1  19        0.03      -31.91     55.85 o 
  -9   1  19      154.98      266.58     79.14 o 
  -8   1  19        2.44      -20.08     49.71 o 
  -7   1  19      278.39      115.64     60.72 o 
  -6   1  19      154.51      187.23     66.06 o 
  -5   1  19      365.48      276.68     71.58 o 
  -4   1  19       90.36       42.14     52.34 o 
  -3   1  19      183.54      185.37     62.22 o 
  -2   1  19       70.10      163.47     64.46 o 
  -1   1  19       35.93       28.31     66.28 o 
   0   1  19      142.10      159.67     68.30 o 
   1   1  19       11.10       -8.66     49.43 o 
   2   1  19       21.66       77.39     60.34 o 
   3   1  19      282.90      273.25     86.99 o 
   4   1  19        0.72       41.37     66.68 o 
   5   1  19        0.84      -51.40    152.72 o 
   6   1  19      159.74      102.06    127.99 o 
   7   1  19      209.48      409.16    135.83 o 
   8   1  19      301.22      496.15    140.38 o 
   9   1  19       11.45       22.47     96.90 o 
 -14   2  19      125.09      109.94    140.54 o 
 -13   2  19      146.62       53.64     78.57 o 
 -12   2  19       47.08      -56.31     64.06 o 
 -11   2  19        5.70      -27.85     54.48 o 
 -10   2  19      144.37      146.70     82.94 o 
  -9   2  19        0.00      -43.84     53.19 o 
  -8   2  19       36.76       35.68     63.77 o 
  -7   2  19        2.68      -24.91     46.06 o 
  -6   2  19       10.40       18.16     56.25 o 
  -5   2  19        4.23        3.06     52.47 o 
  -4   2  19      202.90       74.60     65.06 o 
  -3   2  19      126.69      107.87     54.74 o 
  -2   2  19        0.57       57.22     53.47 o 
  -1   2  19       42.68      -44.34     58.69 o 
   0   2  19        0.76       12.22     61.97 o 
   1   2  19       34.82       29.85     55.16 o 
   2   2  19      131.02       74.78     61.88 o 
   3   2  19      133.56       59.86     67.35 o 
   4   2  19       58.16      106.14     71.70 o 
   5   2  19      124.45        5.63     63.66 o 
   6   2  19       66.07       10.71     72.63 o 
   7   2  19      142.01      314.66    128.08 o 
   8   2  19        0.56      -30.99    100.31 o 
   9   2  19        4.03      -23.76     85.70 o 
 -14   3  19       62.43       90.30    111.44 o 
 -13   3  19        0.06       53.67     72.62 o 
 -12   3  19       38.40       72.43     69.26 o 
 -11   3  19      115.80      165.98     79.78 o 
 -10   3  19      147.33      222.44     80.70 o 
  -9   3  19       68.36      -38.29     50.10 o 
  -8   3  19        3.95      -35.14     51.88 o 
  -7   3  19        1.93       20.32     76.45 o 
  -6   3  19       39.10       30.45     59.30 o 
  -5   3  19      293.85      261.27     77.34 o 
  -4   3  19        4.22      -43.50     52.46 o 
  -3   3  19      256.71      166.14     74.79 o 
  -2   3  19      332.49      378.93     78.93 o 
  -1   3  19      170.11       74.30     63.29 o 
   0   3  19      183.02      146.43     64.42 o 
   1   3  19      110.26      154.64     64.64 o 
   2   3  19        0.17       -0.85     60.61 o 
   3   3  19        6.55      -11.78     48.88 o 
   4   3  19      349.15      366.47    102.70 o 
   5   3  19      212.82      247.89     82.71 o 
   6   3  19       37.60      -40.64     92.62 o 
   7   3  19        4.10      -74.07     74.07 o 
   8   3  19      119.55      193.01    123.29 o 
   9   3  19        9.45       17.64    101.59 o 
 -14   4  19       35.68      -40.51     79.76 o 
 -13   4  19        7.36       -9.61     68.55 o 
 -12   4  19      103.21       57.74     75.48 o 
 -11   4  19       54.90       84.47     97.10 o 
 -10   4  19       44.70       17.28     65.22 o 
  -9   4  19      131.18      125.91     71.63 o 
  -8   4  19      392.78      417.07     93.88 o 
  -7   4  19      165.60      117.50     71.32 o 
  -6   4  19        0.73      -55.77     55.77 o 
  -5   4  19        7.68       26.46     53.90 o 
  -4   4  19      150.80      158.13     68.25 o 
  -3   4  19       31.16       12.31     65.44 o 
  -2   4  19       25.72       49.91     86.49 o 
  -1   4  19      522.31      556.64    105.02 o 
   0   4  19        0.50      -10.82     44.79 o 
   1   4  19       44.28       12.10     53.35 o 
   2   4  19        1.45       42.23     61.67 o 
   3   4  19      139.52      159.69     70.16 o 
   4   4  19      300.35      383.26    101.74 o 
   5   4  19        3.75      -49.29     70.66 o 
   6   4  19       37.74      140.79     82.00 o 
   7   4  19      111.03       73.89    103.40 o 
   8   4  19       35.68      -78.03     80.63 o 
 -13   5  19       92.36      216.41     88.93 o 
 -12   5  19        6.40      124.12     81.54 o 
 -11   5  19        3.89       49.24     60.41 o 
 -10   5  19        6.73       -0.70     69.63 o 
  -9   5  19        2.50       24.70     64.47 o 
  -8   5  19       29.15      101.56     66.99 o 
  -7   5  19       16.42        6.31     55.95 o 
  -6   5  19      231.90      301.80     83.94 o 
  -5   5  19        0.21      -47.50     47.50 o 
  -4   5  19       56.35      125.95     80.03 o 
  -3   5  19        0.06      -33.61     41.76 o 
  -2   5  19       79.22      114.85     62.05 o 
  -1   5  19       50.60       22.82     51.27 o 
   0   5  19        3.83      -41.90     41.90 o 
   1   5  19       15.43       41.85     55.47 o 
   2   5  19      135.21      136.45     72.33 o 
   3   5  19       75.00      -49.71     49.71 o 
   4   5  19      161.65       63.42    125.29 o 
   5   5  19       77.55       -7.88     61.97 o 
   6   5  19       16.32       53.47     72.27 o 
   7   5  19        0.55       61.52     89.85 o 
   8   5  19       33.73      -27.01     93.40 o 
 -13   6  19        1.35      -54.86     61.14 o 
 -12   6  19       75.53       23.78    118.73 o 
 -11   6  19      107.84      264.82     89.17 o 
 -10   6  19      232.32      274.09     83.65 o 
  -9   6  19       82.87       25.54     62.24 o 
  -8   6  19       21.81       79.26     60.75 o 
  -7   6  19        1.43       28.18     59.92 o 
  -6   6  19        7.32      -12.18     65.83 o 
  -5   6  19       30.50      112.38     61.96 o 
  -4   6  19      422.56      370.76     80.65 o 
  -3   6  19       53.82       61.37     58.02 o 
  -2   6  19      100.03      117.96     63.64 o 
  -1   6  19       87.24       49.53     61.27 o 
   0   6  19      252.45      155.19    111.97 o 
   1   6  19        3.77      -28.61     51.74 o 
   2   6  19       26.33      -37.73     58.77 o 
   3   6  19      108.98      -16.44     75.98 o 
   4   6  19      122.91      140.65     73.34 o 
   5   6  19        0.30      -56.75     56.75 o 
   6   6  19      153.85      183.39    108.48 o 
   7   6  19       39.74      -74.19     90.28 o 
 -12   7  19      182.45      382.41     98.58 o 
 -11   7  19       10.58      -60.36     60.36 o 
 -10   7  19       11.21       30.95     64.82 o 
  -9   7  19        3.02       30.17     59.13 o 
  -8   7  19       81.38       56.04     65.24 o 
  -7   7  19      364.10      384.15     88.81 o 
  -6   7  19        2.25       74.26     60.44 o 
  -5   7  19        0.68       79.70     63.56 o 
  -4   7  19      153.01      129.50     68.10 o 
  -3   7  19       31.83       59.53    101.35 o 
  -2   7  19        5.39       93.78     54.05 o 
  -1   7  19       54.43       40.85     61.97 o 
   0   7  19        4.59      -10.54     49.83 o 
   1   7  19        0.17       50.58     51.57 o 
   2   7  19      106.28      174.31     65.84 o 
   3   7  19       99.79       62.38     64.96 o 
   4   7  19      100.63       96.80     69.10 o 
   5   7  19        0.28      -19.90     72.39 o 
   6   7  19      101.13      162.94     85.51 o 
 -11   8  19        0.05      -64.85     64.85 o 
 -10   8  19        1.57       -8.83     70.39 o 
  -9   8  19        3.94       59.04     66.44 o 
  -8   8  19      165.71      240.73     79.58 o 
  -7   8  19       28.26      166.56     78.19 o 
  -6   8  19        0.00       11.10     61.41 o 
  -5   8  19       38.83       64.38     62.16 o 
  -4   8  19       29.84       22.88     94.23 o 
  -3   8  19       93.54       55.43     52.93 o 
  -2   8  19      113.83      196.30     71.14 o 
  -1   8  19        3.65       47.79     58.69 o 
   0   8  19        2.89       10.90     55.28 o 
   1   8  19      106.24       56.75     81.47 o 
   2   8  19       43.78      108.72     61.20 o 
   3   8  19        4.87       93.99     79.87 o 
   4   8  19      214.05      200.46     97.01 o 
   5   8  19      180.01      153.17     92.46 o 
  -9   9  19      170.82      131.56    127.07 o 
  -8   9  19       41.62      -44.04    113.82 o 
  -7   9  19        0.38       26.89    125.68 o 
  -6   9  19        2.32      -35.71    178.56 o 
  -5   9  19      153.49      273.76     93.54 o 
  -4   9  19       54.91      111.15     77.81 o 
  -3   9  19      113.24      127.92     81.59 o 
  -2   9  19       40.59       33.44    131.14 o 
  -1   9  19        0.15        2.07     61.23 o 
   0   9  19        2.69      -71.24     71.24 o 
   1   9  19      219.91      306.84    115.88 o 
   2   9  19       75.63      -78.86     78.86 o 
   3   9  19       27.24      103.12     82.70 o 
   4   9  19      116.06       33.56     72.79 o 
  -7  10  19      162.97       84.70    100.31 o 
  -6  10  19       15.63      -19.93     93.08 o 
  -5  10  19       74.55       47.85    105.97 o 
  -4  10  19      602.41      682.05    288.23 o 
  -3  10  19        1.41      -89.19     89.19 o 
  -2  10  19        0.38      136.16    113.10 o 
  -1  10  19       33.55        7.84    145.79 o 
   0  10  19        0.23      -90.26     90.26 o 
   1  10  19        3.33     -118.37    118.37 o 
   2  10  19       58.63       69.36    103.57 o 
 -14   0  20        6.43     -131.72    264.16 o 
 -12   0  20      294.52      220.72    209.32 o 
 -10   0  20      316.41      168.28     99.60 o 
  -8   0  20      167.49      279.35    123.97 o 
  -6   0  20     4498.72     4709.17    352.30 o 
  -4   0  20     1578.64     1428.01    186.75 o 
  -2   0  20      446.29      337.87    114.30 o 
   0   0  20     2098.24     2064.93    547.04 o 
   2   0  20     1473.60     1624.89    236.07 o 
   4   0  20      252.53      241.10    118.46 o 
   6   0  20        6.53       33.88     96.30 o 
   8   0  20       50.59       78.91    145.79 o 
 -14   1  20        0.81     -129.09    129.09 o 
 -13   1  20        0.27      -38.96     77.85 o 
 -12   1  20       66.84       76.93     80.86 o 
 -11   1  20        0.01       32.64     75.87 o 
 -10   1  20       22.84      -49.02     50.78 o 
  -9   1  20       13.89       52.52     59.08 o 
  -8   1  20      128.79      184.10     72.90 o 
  -7   1  20      296.83      304.42     76.57 o 
  -6   1  20      362.84      433.67     92.79 o 
  -5   1  20      355.91      345.20     77.61 o 
  -4   1  20     1541.40     1438.92    136.93 o 
  -3   1  20        8.41      -34.98     50.69 o 
  -2   1  20      872.70      816.16    107.93 o 
  -1   1  20      486.23      513.24     91.37 o 
   0   1  20      135.44      153.44     74.32 o 
   1   1  20      198.61       45.41     53.65 o 
   2   1  20        0.02      -76.06     76.06 o 
   3   1  20      121.56      125.91     70.95 o 
   4   1  20       21.94      -24.88    118.15 o 
   5   1  20      106.41       35.19     72.33 o 
   6   1  20       17.57      -34.42     93.44 o 
   7   1  20        7.05      -14.05     92.72 o 
   8   1  20      213.41      462.77    200.62 o 
 -14   2  20        4.43     -111.26    111.26 o 
 -13   2  20        9.73      -33.08     89.38 o 
 -12   2  20      193.57       92.66     99.61 o 
 -11   2  20        0.66       49.53     74.88 o 
 -10   2  20       51.23       41.15     67.07 o 
  -9   2  20       65.37      137.37     72.91 o 
  -8   2  20     1240.67     1269.56    134.71 o 
  -7   2  20      275.45      192.75     70.49 o 
  -6   2  20     1876.13     1864.92    157.79 o 
  -5   2  20      106.02      130.39     61.83 o 
  -4   2  20       89.78       84.62     57.25 o 
  -3   2  20     2471.32     2312.06    171.51 o 
  -2   2  20      180.28      158.01     82.29 o 
  -1   2  20      158.69      152.26     69.56 o 
   0   2  20       51.53      135.73     63.08 o 
   1   2  20       40.78      108.15     63.03 o 
   2   2  20      150.32      157.17     69.29 o 
   3   2  20        9.10       61.20     63.77 o 
   4   2  20      146.44      149.77     85.52 o 
   5   2  20      246.84      219.00     86.44 o 
   6   2  20      745.91      714.30    174.00 o 
   7   2  20       46.85      -19.29     98.32 o 
   8   2  20       12.42      -87.58     87.58 o 
 -14   3  20       83.02       64.07     92.76 o 
 -13   3  20        0.28      -69.26     69.26 o 
 -12   3  20       95.52       33.96     64.82 o 
 -11   3  20      121.79      214.09     82.74 o 
 -10   3  20        2.13       33.56     64.21 o 
  -9   3  20      627.56      690.73    109.02 o 
  -8   3  20        0.10       -4.36     64.60 o 
  -7   3  20      309.97      292.83    111.75 o 
  -6   3  20      505.84      559.22     98.51 o 
  -5   3  20       87.61      160.34    101.40 o 
  -4   3  20        3.37       57.70     75.87 o 
  -3   3  20       17.70       42.53     54.67 o 
  -2   3  20       17.29      -17.82     53.27 o 
  -1   3  20      322.92      265.48     73.89 o 
   0   3  20      178.15      177.11     70.08 o 
   1   3  20        7.25       58.77     59.21 o 
   2   3  20       30.26      -30.67     56.14 o 
   3   3  20      715.24      787.76    113.15 o 
   4   3  20      726.59      884.17    117.77 o 
   5   3  20      807.91     1054.41    131.56 o 
   6   3  20      230.67      186.68     92.08 o 
   7   3  20        0.61      112.52    107.77 o 
   8   3  20        1.64      -54.07     83.60 o 
 -13   4  20      157.29      135.07     84.23 o 
 -12   4  20       41.88        7.42     79.34 o 
 -11   4  20       13.05       -2.94     80.12 o 
 -10   4  20      193.04      187.13     82.42 o 
  -9   4  20       70.90       71.42     66.41 o 
  -8   4  20      109.34      113.91     69.50 o 
  -7   4  20      264.65      205.37    102.88 o 
  -6   4  20      319.78      294.54     81.73 o 
  -5   4  20      500.35      479.75     90.50 o 
  -4   4  20        0.43        7.75     46.59 o 
  -3   4  20      186.97      232.33     89.11 o 
  -2   4  20        3.46       13.41     54.73 o 
  -1   4  20      195.26      252.37     73.40 o 
   0   4  20        1.56       41.83     60.43 o 
   1   4  20       27.04      -22.61     46.99 o 
   2   4  20       86.99       47.14     60.63 o 
   3   4  20       28.09      -41.61     58.77 o 
   4   4  20       19.59      -22.40     64.70 o 
   5   4  20       44.12      -76.65     90.35 o 
   6   4  20      293.42      393.06    108.13 o 
   7   4  20      252.70      457.86    212.66 o 
 -13   5  20       67.11      140.26     85.46 o 
 -12   5  20       15.14       57.50     72.31 o 
 -11   5  20      101.19       46.51    111.30 o 
 -10   5  20       50.15       82.48     65.65 o 
  -9   5  20       56.67       74.64     66.72 o 
  -8   5  20       10.52       30.18     65.61 o 
  -7   5  20      507.01      452.87     94.68 o 
  -6   5  20       23.99        9.70     55.41 o 
  -5   5  20       45.79       16.11     54.81 o 
  -4   5  20        0.91      -45.33     45.33 o 
  -3   5  20        1.19      -53.84     53.84 o 
  -2   5  20      148.31       14.41     51.36 o 
  -1   5  20       30.64       27.84     50.83 o 
   0   5  20       24.34       54.73     57.99 o 
   1   5  20     1076.27     1272.69    238.44 o 
   2   5  20        0.41      -56.18     56.18 o 
   3   5  20        6.02      -26.19     50.98 o 
   4   5  20       20.42      -26.02     62.91 o 
   5   5  20       84.67      -13.52     58.60 o 
   6   5  20      120.66       39.83     74.08 o 
   7   5  20       72.90       67.16    111.36 o 
 -12   6  20        4.80      -23.77     65.41 o 
 -11   6  20        1.67      -33.74     68.86 o 
 -10   6  20        2.11       43.67     71.89 o 
  -9   6  20       14.19       -5.15     59.85 o 
  -8   6  20       52.77       64.36     68.49 o 
  -7   6  20      439.91      477.61    153.70 o 
  -6   6  20        2.43      -39.17     61.58 o 
  -5   6  20      519.19      514.16     97.09 o 
  -4   6  20      251.52      295.60     81.62 o 
  -3   6  20      156.73      196.07     77.38 o 
  -2   6  20       10.03        0.61     57.86 o 
  -1   6  20      417.55      437.48    124.32 o 
   0   6  20       19.70       24.63     70.11 o 
   1   6  20       26.46       29.10     56.37 o 
   2   6  20        2.37        6.19     58.79 o 
   3   6  20       40.17       38.34     64.96 o 
   4   6  20      109.01       84.91     89.38 o 
   5   6  20      492.75      396.40     93.50 o 
   6   6  20      124.37       83.06     76.08 o 
 -11   7  20      307.36      231.26     91.75 o 
 -10   7  20       12.95       -4.07    118.73 o 
  -9   7  20      164.72      137.25     81.47 o 
  -8   7  20       79.92      140.29     75.20 o 
  -7   7  20      527.84      624.37    113.46 o 
  -6   7  20       94.37       87.09     66.88 o 
  -5   7  20       64.84      129.10     67.62 o 
  -4   7  20        1.40      -74.35     74.35 o 
  -3   7  20      205.46      229.96     92.47 o 
  -2   7  20       21.49      -19.27     58.87 o 
  -1   7  20      592.80      594.60    121.82 o 
   0   7  20       17.13      108.79     57.72 o 
   1   7  20       64.14       41.24     58.62 o 
   2   7  20      257.26      181.10     71.87 o 
   3   7  20      691.18      742.37    126.45 o 
   4   7  20      483.98      407.88     91.11 o 
   5   7  20      640.16      628.12    108.59 o 
 -10   8  20      101.68       22.97     96.72 o 
  -9   8  20       98.12      112.09     80.50 o 
  -8   8  20      433.06      484.74    104.07 o 
  -7   8  20        4.79       97.01     69.23 o 
  -6   8  20      373.58      368.25     91.53 o 
  -5   8  20      252.05      400.52    110.62 o 
  -4   8  20       47.17      -28.32     54.58 o 
  -3   8  20      581.37      817.96    110.81 o 
  -2   8  20       11.34       37.39     63.34 o 
  -1   8  20       52.30       29.40     60.77 o 
   0   8  20      213.68      283.19     80.16 o 
   1   8  20       26.93       32.44     65.07 o 
   2   8  20        9.97      118.17     89.14 o 
   3   8  20        1.74      -58.35    129.14 o 
   4   8  20      300.14      191.72     93.89 o 
  -8   9  20        0.13       66.74    121.20 o 
  -7   9  20       72.85      156.74    284.89 o 
  -6   9  20      491.91      582.32    172.25 o 
  -5   9  20      101.87      121.46    196.15 o 
  -4   9  20      192.68      176.84     91.04 o 
  -3   9  20       56.63      -36.33     87.69 o 
  -2   9  20      302.33      353.94    104.00 o 
  -1   9  20      256.04      332.57    100.14 o 
   0   9  20      122.92      116.50     81.64 o 
   1   9  20      243.77      303.26     90.51 o 
   2   9  20       82.51      187.67     89.66 o 
  -5  10  20       18.95      -80.44    127.73 o 
  -4  10  20        1.84      -62.59     82.64 o 
  -3  10  20       53.28       14.44    113.69 o 
  -2  10  20       32.32      -56.40     97.42 o 
  -1  10  20       73.41      -74.73     98.92 o 
 -13   0  21       40.26      198.27    137.34 o 
 -11   0  21        1.95       25.33     97.43 o 
  -9   0  21       27.30      -12.30     82.41 o 
  -7   0  21        1.70      -76.11    110.34 o 
  -5   0  21       19.29      106.75     94.27 o 
  -3   0  21      183.87       -7.59     91.42 o 
  -1   0  21       39.50      121.38     93.02 o 
   1   0  21      144.18       65.05    137.09 o 
   3   0  21       92.36       31.99     93.23 o 
   5   0  21       27.96      146.61    115.26 o 
   7   0  21      277.61      375.84    191.26 o 
 -13   1  21      136.31       75.30    101.16 o 
 -12   1  21       11.97       -7.90     70.97 o 
 -11   1  21      142.58        0.35     73.07 o 
 -10   1  21        1.44      -39.09     59.38 o 
  -9   1  21       51.49       92.72     64.33 o 
  -8   1  21       58.11       76.04     76.64 o 
  -7   1  21        2.09       39.47     83.40 o 
  -6   1  21      352.26      237.24     81.25 o 
  -5   1  21       27.07       56.98     61.76 o 
  -4   1  21      211.40      188.24     71.31 o 
  -3   1  21      102.62      228.48     73.03 o 
  -2   1  21      203.39      214.68     71.57 o 
  -1   1  21       65.08      108.24     64.86 o 
   0   1  21      156.54      124.36     63.88 o 
   1   1  21       24.00       38.87     57.88 o 
   2   1  21        5.42      -62.21     62.21 o 
   3   1  21       52.55       37.74     86.87 o 
   4   1  21       99.78      174.28     81.34 o 
   5   1  21      196.27      231.84     88.92 o 
   6   1  21      599.15      515.69    126.29 o 
   7   1  21        8.71      -41.91    234.06 o 
 -13   2  21       22.22      -25.06     77.62 o 
 -12   2  21       10.89      -66.10     66.91 o 
 -11   2  21        7.50      -15.66     75.20 o 
 -10   2  21      133.43      103.71    107.92 o 
  -9   2  21       27.19       91.90    115.72 o 
  -8   2  21        1.66      -54.58     54.58 o 
  -7   2  21       69.99      128.83     65.05 o 
  -6   2  21        0.05       20.15     58.60 o 
  -5   2  21      317.76      231.88     83.21 o 
  -4   2  21       88.44       62.32     59.42 o 
  -3   2  21        1.99      -25.02     51.33 o 
  -2   2  21        0.03       -5.31     58.99 o 
  -1   2  21       11.95      -43.99     51.50 o 
   0   2  21       99.58       97.96     76.26 o 
   1   2  21       74.82      111.05     66.75 o 
   2   2  21       34.03      -57.82     57.82 o 
   3   2  21       54.72       71.93     68.41 o 
   4   2  21        0.01       85.74     65.46 o 
   5   2  21       26.25       -8.31     65.19 o 
   6   2  21       39.15      -78.73     78.73 o 
   7   2  21      238.16      227.22    143.11 o 
 -13   3  21       35.27       94.76     82.76 o 
 -12   3  21       58.35       34.24    119.11 o 
 -11   3  21      127.42      150.16     79.62 o 
 -10   3  21       39.85        8.05     68.30 o 
  -9   3  21       37.64      -12.24     57.14 o 
  -8   3  21      165.36      143.23     73.06 o 
  -7   3  21        0.61        5.05     62.69 o 
  -6   3  21       20.06       53.72     62.81 o 
  -5   3  21       18.88      -14.85     51.77 o 
  -4   3  21        8.65       -4.22     57.34 o 
  -3   3  21       17.01        7.74     57.53 o 
  -2   3  21       46.55       53.74     60.40 o 
  -1   3  21       22.74      -40.84     43.81 o 
   0   3  21       87.41       32.05     57.91 o 
   1   3  21       41.00      -21.01     61.28 o 
   2   3  21       44.05       19.14    102.78 o 
   3   3  21       37.10      -81.51     81.51 o 
   4   3  21        5.76      -54.52     65.67 o 
   5   3  21       19.43      -37.05     68.03 o 
   6   3  21       20.12       86.20     78.72 o 
   7   3  21       11.60       91.22    103.40 o 
 -12   4  21      144.31      170.07     90.93 o 
 -11   4  21        0.02      -80.79     80.79 o 
 -10   4  21        0.23       17.88     77.36 o 
  -9   4  21       26.88      -47.61     56.76 o 
  -8   4  21      264.57      229.13     84.60 o 
  -7   4  21       86.74      -34.59    105.02 o 
  -6   4  21       48.29       97.71     74.71 o 
  -5   4  21       27.76       17.37     56.12 o 
  -4   4  21        2.16      -43.82     87.36 o 
  -3   4  21        2.46       26.32     58.68 o 
  -2   4  21       37.61      -55.02     55.02 o 
  -1   4  21        0.67       62.54     63.32 o 
   0   4  21       27.24       29.97     59.55 o 
   1   4  21      105.66      102.14     65.67 o 
   2   4  21      190.08      104.40    101.91 o 
   3   4  21        0.05      -88.41     90.19 o 
   4   4  21       49.48       55.49     69.88 o 
   5   4  21      334.09      214.75    111.99 o 
   6   4  21       51.60      149.10    114.90 o 
   7   4  21        2.08      -26.34     97.72 o 
 -12   5  21        3.65      -70.46     70.46 o 
 -11   5  21       82.02        8.06     68.68 o 
 -10   5  21       13.29       15.38     68.54 o 
  -9   5  21       38.14       -4.00     66.58 o 
  -8   5  21       43.39      117.89     74.21 o 
  -7   5  21       30.87       43.89     60.46 o 
  -6   5  21       78.47       23.05     62.27 o 
  -5   5  21      168.42      347.57     92.56 o 
  -4   5  21       54.38      104.14     67.25 o 
  -3   5  21        0.15       26.03     58.13 o 
  -2   5  21       40.82       11.60     58.84 o 
  -1   5  21       12.09       30.74     56.26 o 
   0   5  21        1.78      -31.59     54.96 o 
   1   5  21        3.05       48.14     66.60 o 
   2   5  21        0.66      -30.72     55.90 o 
   3   5  21       19.39      -88.61     88.61 o 
   4   5  21      166.10      203.68    114.67 o 
   5   5  21        0.30      -60.17     60.17 o 
   6   5  21      321.10      464.99    114.85 o 
 -11   6  21       27.48       14.37     67.80 o 
 -10   6  21      131.52      147.25     90.51 o 
  -9   6  21        5.06      -49.68     60.57 o 
  -8   6  21        2.40       54.55     62.45 o 
  -7   6  21       31.84       87.12     65.78 o 
  -6   6  21       36.81      -51.45     72.78 o 
  -5   6  21       63.52       29.79     68.92 o 
  -4   6  21       41.24       57.02     84.89 o 
  -3   6  21       34.86      -62.60     70.50 o 
  -2   6  21        2.71       34.77     81.47 o 
  -1   6  21        9.62      -38.41     69.61 o 
   0   6  21       84.97       97.62     62.81 o 
   1   6  21       22.81      -11.84     63.65 o 
   2   6  21       10.21      -19.78     57.92 o 
   3   6  21        4.80      -46.53     94.79 o 
   4   6  21      144.65      170.59     77.20 o 
   5   6  21       17.03      -61.79     69.52 o 
 -10   7  21        5.10       11.83     66.65 o 
  -9   7  21      100.32      109.71     79.53 o 
  -8   7  21       31.06       47.41     67.59 o 
  -7   7  21        0.01      122.31     72.31 o 
  -6   7  21       74.19       87.34     70.51 o 
  -5   7  21        2.03       29.16     63.93 o 
  -4   7  21        4.28      -23.09     65.83 o 
  -3   7  21       42.31       32.50     58.69 o 
  -2   7  21        5.71       31.87     61.58 o 
  -1   7  21        2.79      125.42     62.77 o 
   0   7  21        0.05       16.87     54.19 o 
   1   7  21       99.82      178.49     66.64 o 
   2   7  21        9.28      -15.18     60.23 o 
   3   7  21       37.99      -16.82     58.89 o 
   4   7  21      103.72      113.92     81.08 o 
  -9   8  21       25.80      -73.91     94.50 o 
  -8   8  21       33.96      155.20     79.56 o 
  -7   8  21       13.37       -5.11     67.07 o 
  -6   8  21       82.85       58.67     68.46 o 
  -5   8  21      298.21      364.33    192.86 o 
  -4   8  21        4.47      -13.30     62.53 o 
  -3   8  21        2.19       37.03     76.91 o 
  -2   8  21        6.05      -46.73     56.95 o 
  -1   8  21        0.05       80.03     64.70 o 
   0   8  21       18.08       46.18     61.40 o 
   1   8  21        1.45       86.04    134.40 o 
   2   8  21       93.76       43.09     76.34 o 
   3   8  21       88.33       45.43    117.28 o 
  -6   9  21       25.14       74.18    222.02 o 
  -5   9  21       88.01       73.52     84.45 o 
  -4   9  21        0.79      -77.49    111.62 o 
  -3   9  21        1.89       77.86     83.80 o 
  -2   9  21        0.73       20.80     93.77 o 
  -1   9  21       65.54       69.82     78.37 o 
   0   9  21       65.81      120.74     96.06 o 
 -12   0  22      313.27      229.00    127.76 o 
 -10   0  22      297.90      107.67    107.37 o 
  -8   0  22      307.99      376.86    131.42 o 
  -6   0  22      196.31      216.06    110.81 o 
  -4   0  22      153.86       69.63     83.85 o 
  -2   0  22      755.47      867.92    450.07 o 
   0   0  22       38.83      210.11    101.45 o 
   2   0  22      415.55      354.20    127.14 o 
   4   0  22       15.36     -109.01    109.01 o 
   6   0  22      235.56       88.27    145.79 o 
 -13   1  22       73.35       66.36     81.03 o 
 -12   1  22       44.64        4.92     82.82 o 
 -11   1  22      216.79      168.57     95.57 o 
 -10   1  22      312.65      389.91    108.12 o 
  -9   1  22      153.64      218.23     82.85 o 
  -8   1  22       89.44       51.62     64.72 o 
  -7   1  22       36.89       18.75     98.07 o 
  -6   1  22      107.18      159.71     76.87 o 
  -5   1  22       24.86      -17.42     56.07 o 
  -4   1  22      307.18      356.11     88.87 o 
  -3   1  22      272.05      196.25     76.40 o 
  -2   1  22      147.80      139.57     66.80 o 
  -1   1  22       35.05       -2.50     86.29 o 
   0   1  22       47.54       66.86     67.18 o 
   1   1  22        8.24       39.41     75.10 o 
   2   1  22      358.83      339.66     90.29 o 
   3   1  22        3.90       68.52     72.77 o 
   4   1  22       27.23      -50.38     64.94 o 
   5   1  22      572.73      459.34    166.22 o 
   6   1  22      155.01      312.52    128.87 o 
 -13   2  22      266.51      227.86    166.20 o 
 -12   2  22       61.18       20.43     82.78 o 
 -11   2  22       56.79      -41.81     64.85 o 
 -10   2  22       34.14       47.02     67.80 o 
  -9   2  22        6.71       15.05     65.40 o 
  -8   2  22       62.54       61.35     72.96 o 
  -7   2  22        2.34       -4.94     63.68 o 
  -6   2  22       16.83      -23.09     56.87 o 
  -5   2  22      120.74      183.45     72.92 o 
  -4   2  22      339.98      287.87     90.26 o 
  -3   2  22       91.96      103.45     65.04 o 
  -2   2  22      558.02      566.74    100.35 o 
  -1   2  22       36.23       36.32     59.69 o 
   0   2  22      436.03      466.76     96.13 o 
   1   2  22      102.16       80.13     69.73 o 
   2   2  22      256.34      255.70     86.55 o 
   3   2  22       17.29      -67.08     67.57 o 
   4   2  22      247.24      219.51     88.56 o 
   5   2  22        1.84      -60.53     94.60 o 
   6   2  22       63.66      106.77    200.62 o 
 -12   3  22      244.62      275.65    101.23 o 
 -11   3  22       32.05       11.75     75.29 o 
 -10   3  22      185.39      201.16     88.24 o 
  -9   3  22      123.96      152.39     95.95 o 
  -8   3  22      552.71      692.06    111.25 o 
  -7   3  22        5.36       22.76     68.80 o 
  -6   3  22      468.88      590.39    102.66 o 
  -5   3  22       27.70       72.53     66.52 o 
  -4   3  22      353.77      458.09    127.03 o 
  -3   3  22     1059.67      919.20    116.21 o 
  -2   3  22       29.22       79.82     83.98 o 
  -1   3  22      719.77      769.94    110.88 o 
   0   3  22       73.20      -20.69     56.47 o 
   1   3  22      259.94      162.63     76.07 o 
   2   3  22        1.98      -50.67     59.51 o 
   3   3  22      283.78      409.89    100.43 o 
   4   3  22      296.47      251.72     90.31 o 
   5   3  22        7.11       -1.95     72.01 o 
   6   3  22       12.50      -29.63     90.28 o 
 -12   4  22       17.97       54.60    127.99 o 
 -11   4  22        5.20       22.22     79.10 o 
 -10   4  22      182.47      196.91     86.07 o 
  -9   4  22      293.09      335.64     98.49 o 
  -8   4  22      150.30      123.36     76.38 o 
  -7   4  22      208.07      264.30     87.49 o 
  -6   4  22        5.79       17.23     62.05 o 
  -5   4  22      578.16      689.88    108.24 o 
  -4   4  22        0.19        1.22     51.51 o 
  -3   4  22      181.55      272.39    118.47 o 
  -2   4  22      294.66      203.41     90.54 o 
  -1   4  22       19.06      -10.59     90.54 o 
   0   4  22      250.40      230.20     79.30 o 
   1   4  22       86.02      102.95     70.49 o 
   2   4  22       11.72      -53.19     53.19 o 
   3   4  22      232.64       74.42     83.54 o 
   4   4  22       10.38       98.16     77.25 o 
   5   4  22      322.50      276.46    162.94 o 
 -11   5  22       28.08      -58.63     67.66 o 
 -10   5  22        0.85      -41.42     83.21 o 
  -9   5  22        1.90      -66.40    104.83 o 
  -8   5  22       23.12      -68.41     85.14 o 
  -7   5  22        0.03      -31.79     84.47 o 
  -6   5  22       29.38        8.80     63.28 o 
  -5   5  22      177.10       87.79     75.91 o 
  -4   5  22       43.67       73.53     58.52 o 
  -3   5  22        0.97      -17.61     54.99 o 
  -2   5  22       13.86      -74.43     83.01 o 
  -1   5  22       27.12       26.74     79.92 o 
   0   5  22        0.54      -33.69     56.56 o 
   1   5  22      545.59      589.18    101.34 o 
   2   5  22       20.84      -58.86    106.57 o 
   3   5  22        0.89      -83.78     83.78 o 
   4   5  22        0.14       -9.61     65.03 o 
   5   5  22       88.04      141.57     84.80 o 
 -10   6  22        8.89       68.80     75.82 o 
  -9   6  22       93.38       78.05     73.03 o 
  -8   6  22      212.02      108.72    116.80 o 
  -7   6  22      753.12      747.62    119.98 o 
  -6   6  22       83.93      168.61     74.95 o 
  -5   6  22      886.74      941.74    126.80 o 
  -4   6  22        8.76       -2.67     58.25 o 
  -3   6  22        0.88      -25.33     58.35 o 
  -2   6  22       74.66       37.70     63.45 o 
  -1   6  22      147.90      189.83    109.65 o 
   0   6  22       10.19      -28.90     81.90 o 
   1   6  22        0.57      -30.95     56.82 o 
   2   6  22        6.22       -4.68     63.05 o 
   3   6  22        8.06       68.82     68.58 o 
   4   6  22        6.15       35.06     69.24 o 
  -9   7  22      262.05      166.21     82.37 o 
  -8   7  22      153.50      115.88     81.14 o 
  -7   7  22       82.98       97.21     72.64 o 
  -6   7  22      298.85      338.20     93.92 o 
  -5   7  22       81.03       95.73     65.97 o 
  -4   7  22      149.03      127.80     78.21 o 
  -3   7  22      497.75      546.12    102.57 o 
  -2   7  22       48.92      -10.07     59.63 o 
  -1   7  22      424.10      561.18    133.18 o 
   0   7  22       42.65        9.88     67.54 o 
   1   7  22      107.63      285.08     86.87 o 
   2   7  22      167.23      109.83     92.86 o 
   3   7  22       69.11       57.61     66.32 o 
  -7   8  22        0.43       -7.95     70.72 o 
  -6   8  22      356.88      335.92     91.15 o 
  -5   8  22        4.30      -58.06     58.06 o 
  -4   8  22      347.18      540.21    104.36 o 
  -3   8  22      398.79      336.23     90.53 o 
  -2   8  22        0.18      -18.18     59.34 o 
  -1   8  22       44.73      124.98     90.68 o 
   0   8  22      122.43      175.62     92.53 o 
   1   8  22      480.20      329.38    156.28 o 
 -11   0  23       68.65       91.78    112.81 o 
  -9   0  23      108.68        2.43    119.04 o 
  -7   0  23        0.41      -89.61     89.61 o 
  -5   0  23      145.32      153.99    133.08 o 
  -3   0  23      131.43       77.91    202.63 o 
  -1   0  23      233.52      282.59    127.73 o 
   1   0  23       88.54      -23.18    121.04 o 
   3   0  23       26.63       25.58    149.13 o 
   5   0  23      194.35      254.76    141.40 o 
 -12   1  23        0.00      -97.05     97.05 o 
 -11   1  23       43.58       95.27     83.55 o 
 -10   1  23       56.77       36.43     76.11 o 
  -9   1  23        4.25       35.90     69.92 o 
  -8   1  23        1.99      -81.47     81.47 o 
  -7   1  23       53.54       50.66     64.89 o 
  -6   1  23        0.53      -50.72     50.72 o 
  -5   1  23      109.26       90.25     69.77 o 
  -4   1  23       36.19      146.94     69.77 o 
  -3   1  23       19.75      -48.58     55.36 o 
  -2   1  23       86.99       67.37     70.59 o 
  -1   1  23       35.86      -49.48     61.09 o 
   0   1  23        4.34      -11.35     67.37 o 
   1   1  23       85.28       96.43     73.85 o 
   2   1  23       85.37      210.78     83.95 o 
   3   1  23        0.02        8.00     74.33 o 
   4   1  23        0.46      -68.13     68.13 o 
   5   1  23       23.08      -76.87     83.01 o 
 -12   2  23       32.35       -8.54     74.01 o 
 -11   2  23       17.46      -22.58     86.10 o 
 -10   2  23        9.42       73.89     78.58 o 
  -9   2  23      113.99      142.50    103.07 o 
  -8   2  23       31.19       53.47     75.18 o 
  -7   2  23       71.25        9.08    116.68 o 
  -6   2  23       21.91       58.89     60.88 o 
  -5   2  23       87.72       23.81     62.70 o 
  -4   2  23       14.37       11.04     77.99 o 
  -3   2  23       91.79       35.45     67.13 o 
  -2   2  23        0.04       95.77    107.68 o 
  -1   2  23      163.39       69.55     72.06 o 
   0   2  23      245.28      320.16     87.43 o 
   1   2  23      145.71      120.40    105.79 o 
   2   2  23       52.69       -6.97     77.22 o 
   3   2  23        6.40      -67.35     81.03 o 
   4   2  23       16.53      -42.92     68.80 o 
   5   2  23       40.20      168.82     86.10 o 
 -11   3  23        6.38      -57.89     57.89 o 
 -10   3  23        7.19      -71.33     71.33 o 
  -9   3  23        1.40      134.01     75.99 o 
  -8   3  23       68.59        1.47    100.93 o 
  -7   3  23        2.72       49.80     80.70 o 
  -6   3  23      298.58      367.96     86.98 o 
  -5   3  23       37.26       22.68     69.30 o 
  -4   3  23      124.51       84.71     65.81 o 
  -3   3  23      115.10      164.83     82.77 o 
  -2   3  23        2.47      -56.06     56.06 o 
  -1   3  23       60.13       98.81     69.99 o 
   0   3  23       19.51        5.01     66.72 o 
   1   3  23       20.82      -56.79     56.79 o 
   2   3  23        4.20      -72.06     78.38 o 
   3   3  23      113.15      149.32     88.57 o 
   4   3  23       29.20      -29.55    136.52 o 
   5   3  23       26.05       -2.00     71.70 o 
 -11   4  23        4.60        7.65     87.84 o 
 -10   4  23       46.71      -86.34    111.20 o 
  -9   4  23       13.66      -62.85     62.85 o 
  -8   4  23       26.78        1.86    116.99 o 
  -7   4  23       15.98        0.90     60.59 o 
  -6   4  23       23.58       70.30     68.01 o 
  -5   4  23       35.23       60.89     66.84 o 
  -4   4  23       27.03       67.71     76.64 o 
  -3   4  23       69.21       -1.62     86.76 o 
  -2   4  23        7.13      -24.15     88.80 o 
  -1   4  23       21.16      -11.12    134.10 o 
   0   4  23      230.31      161.98     75.86 o 
   1   4  23        0.02      103.09     71.83 o 
   2   4  23        3.87      -35.10     77.22 o 
   3   4  23       13.13       33.24     73.61 o 
   4   4  23      158.80       94.48     98.79 o 
 -10   5  23      101.13       85.42     89.24 o 
  -9   5  23       42.97       11.95     69.24 o 
  -8   5  23        7.11       43.72    124.25 o 
  -7   5  23       50.66      -81.44     81.44 o 
  -6   5  23       47.26       36.95     84.36 o 
  -5   5  23       38.70       82.24     68.41 o 
  -4   5  23        1.68       15.55     69.59 o 
  -3   5  23      347.49      368.49    139.77 o 
  -2   5  23       30.64        1.92     92.47 o 
  -1   5  23       12.76       23.32     87.26 o 
   0   5  23       41.94        0.78     64.21 o 
   1   5  23        0.38      -60.90     80.70 o 
   2   5  23       59.30       52.57    120.27 o 
   3   5  23       93.47       77.15    160.16 o 
  -9   6  23       19.91      -11.32     66.41 o 
  -8   6  23       11.88      -26.72     68.24 o 
  -7   6  23        1.50       26.56     61.09 o 
  -6   6  23       96.92      232.64     79.54 o 
  -5   6  23       16.59       25.80     67.42 o 
  -4   6  23        2.67      -80.70     80.70 o 
  -3   6  23        7.68      -35.42     59.45 o 
  -2   6  23        0.36      -50.20     52.50 o 
  -1   6  23      179.30      140.85     69.37 o 
   0   6  23       23.71      -56.92     58.70 o 
   1   6  23        3.03      -49.49     66.02 o 
   2   6  23        2.69      -40.92     96.91 o 
  -7   7  23       37.88      114.61     98.07 o 
  -6   7  23       20.04       12.78     65.76 o 
  -5   7  23        0.66      -51.01     64.36 o 
  -4   7  23       91.31      136.91     71.96 o 
  -3   7  23       10.82      -32.04     54.56 o 
  -2   7  23        9.76       30.66     65.93 o 
  -1   7  23        0.34       47.75     88.80 o 
   0   7  23       25.63        1.80     61.77 o 
   1   7  23        3.85      -20.63    123.52 o 
  -4   8  23       51.63      113.58    138.10 o 
  -3   8  23      114.69       89.96    108.59 o 
 -10   0  24       94.60      -58.60     96.83 o 
  -8   0  24        0.82       -4.58     85.11 o 
  -6   0  24       34.77       57.30     95.67 o 
  -4   0  24        0.57      205.87    111.06 o 
  -2   0  24     1363.29     1718.61    233.72 o 
   0   0  24        0.09       50.56     92.76 o 
   2   0  24        5.16      -14.35     91.04 o 
   4   0  24        8.39        9.20    107.55 o 
 -11   1  24       12.34      -35.17     68.99 o 
 -10   1  24      103.38      -53.68    116.60 o 
  -9   1  24        3.76      -76.59     83.98 o 
  -8   1  24      166.41      263.60    115.44 o 
  -7   1  24       11.42       70.76     70.47 o 
  -6   1  24       62.58       31.50     62.60 o 
  -5   1  24     1447.66     1532.55    168.28 o 
  -4   1  24       65.47       37.78     67.83 o 
  -3   1  24      433.19      339.48     87.96 o 
  -2   1  24       51.84       58.79     67.60 o 
  -1   1  24      208.44      284.95     89.89 o 
   0   1  24      279.80      258.44     85.26 o 
   1   1  24       50.88       14.93     96.33 o 
   2   1  24      131.75      177.66     80.84 o 
   3   1  24       68.23      149.89     88.53 o 
   4   1  24      288.44      387.34    108.93 o 
 -11   2  24       49.53       71.97     95.56 o 
 -10   2  24        8.37       68.23     81.71 o 
  -9   2  24       14.51      -45.43     98.84 o 
  -8   2  24        3.16      -53.69     62.86 o 
  -7   2  24      258.57      254.63     91.17 o 
  -6   2  24      680.37      675.00    120.46 o 
  -5   2  24      332.05      235.12     81.24 o 
  -4   2  24      176.17      118.88     98.11 o 
  -3   2  24        0.01       59.05     68.42 o 
  -2   2  24      139.32      172.87     77.01 o 
  -1   2  24      115.77      175.33     81.62 o 
   0   2  24      392.45      371.19     94.22 o 
   1   2  24      111.01       63.67     79.15 o 
   2   2  24      154.48      208.83     84.25 o 
   3   2  24       62.44      -13.18     99.81 o 
   4   2  24       18.05      -65.28     89.96 o 
 -10   3  24       64.34      -28.45    104.16 o 
  -9   3  24       58.72       29.53    120.63 o 
  -8   3  24      153.19      176.29     88.80 o 
  -7   3  24       89.42      167.42     74.73 o 
  -6   3  24      787.32      971.70    140.15 o 
  -5   3  24      444.97      379.21     98.42 o 
  -4   3  24        1.91      -62.66     84.36 o 
  -3   3  24      202.91      158.90     74.30 o 
  -2   3  24      135.93       89.27     67.16 o 
  -1   3  24       79.77      105.41     72.59 o 
   0   3  24       21.68      -43.35     99.23 o 
   1   3  24      116.51      150.57     77.16 o 
   2   3  24       33.70      -18.50     60.23 o 
   3   3  24       19.48     -107.92    107.92 o 
 -10   4  24        2.79       22.69    135.91 o 
  -9   4  24      175.66      182.88     93.44 o 
  -8   4  24       28.16      -20.68     69.23 o 
  -7   4  24      321.49      150.27     78.90 o 
  -6   4  24        5.01       77.66     85.71 o 
  -5   4  24      161.92       73.26     72.32 o 
  -4   4  24      275.36      258.05     93.11 o 
  -3   4  24      193.91      232.99     90.61 o 
  -2   4  24        4.77      -10.00     82.05 o 
  -1   4  24       27.86       23.80     99.81 o 
   0   4  24      156.03      235.24     97.30 o 
   1   4  24      119.07       51.48     69.87 o 
   2   4  24       46.78       41.07     82.43 o 
   3   4  24      113.34       58.31    122.59 o 
  -9   5  24        3.73      -44.24    194.63 o 
  -8   5  24       15.52       13.92     93.47 o 
  -7   5  24       41.63       36.23     72.30 o 
  -6   5  24        9.59       65.18     65.02 o 
  -5   5  24      523.74      453.62    103.73 o 
  -4   5  24       15.45       12.66     68.69 o 
  -3   5  24      122.03      151.82     72.08 o 
  -2   5  24        4.64      -70.27     70.27 o 
  -1   5  24      160.93      123.73     92.66 o 
   0   5  24       65.00       29.86     71.58 o 
   1   5  24      129.30      157.14     85.40 o 
   2   5  24        3.32      -52.05     89.00 o 
  -7   6  24       33.64      135.15     83.07 o 
  -6   6  24       35.78       21.00     68.48 o 
  -5   6  24      501.24      541.28    106.21 o 
  -4   6  24        8.95      -41.99     63.83 o 
  -3   6  24        3.24       74.53     71.94 o 
  -2   6  24        0.59       62.44     66.48 o 
  -1   6  24       15.04       29.00     63.62 o 
   0   6  24      254.82      264.54     87.31 o 
  -4   7  24       41.41      -29.95    123.22 o 
  -3   7  24        9.42      110.63     68.16 o 
  -9   0  25       44.56       11.51    119.71 o 
  -7   0  25      133.33       65.93    109.51 o 
  -5   0  25      175.73      142.52    112.57 o 
  -3   0  25       78.83       73.05    103.40 o 
  -1   0  25      110.29      351.41    132.77 o 
   1   0  25      209.21      116.55    132.41 o 
   3   0  25      214.40      408.17    143.63 o 
 -10   1  25       61.97      151.23     88.87 o 
  -9   1  25       17.28      -24.53     76.08 o 
  -8   1  25        0.38       25.43     68.43 o 
  -7   1  25       17.73      -34.68    104.83 o 
  -6   1  25        0.01       45.92    137.07 o 
  -5   1  25      100.41      -51.61    128.57 o 
  -4   1  25      163.19       75.44     71.59 o 
  -3   1  25        6.56       41.72     69.39 o 
  -2   1  25        0.02      -56.56     56.56 o 
  -1   1  25       45.74      -74.96     74.96 o 
   0   1  25      117.69       40.37     80.50 o 
   1   1  25        0.03      -65.19     65.19 o 
   2   1  25      113.84       66.14     75.36 o 
   3   1  25        0.59     -125.94    125.94 o 
  -9   2  25        4.40      -18.32     84.94 o 
  -8   2  25        4.45       -6.75    106.74 o 
  -7   2  25        2.40       43.29     76.60 o 
  -6   2  25       21.57       16.59     85.11 o 
  -5   2  25       23.80       28.92     79.63 o 
  -4   2  25       16.77       46.80    118.15 o 
  -3   2  25       12.65      -32.98     75.10 o 
  -2   2  25       26.67      117.76     73.83 o 
  -1   2  25       47.33       11.37     73.77 o 
   0   2  25        4.31      -17.85     81.47 o 
   1   2  25       14.87      -55.60     69.27 o 
   2   2  25        3.71      -57.19     63.30 o 
  -9   3  25       16.21       63.38     81.92 o 
  -8   3  25       29.76       93.31     74.74 o 
  -7   3  25      177.40      245.68    106.76 o 
  -6   3  25        0.69      -68.45     89.96 o 
  -5   3  25       55.50      -56.54     56.54 o 
  -4   3  25        2.44       94.31     71.48 o 
  -3   3  25       17.03        5.28     63.75 o 
  -2   3  25       25.58      101.33     68.65 o 
  -1   3  25        0.14      -58.22     72.60 o 
   0   3  25        0.04       10.10     66.38 o 
   1   3  25        6.02       97.12     84.36 o 
   2   3  25        2.64       13.49     70.64 o 
  -8   4  25        1.24       69.63     90.54 o 
  -7   4  25       20.80      181.23    100.00 o 
  -6   4  25       31.41       59.51     70.26 o 
  -5   4  25        2.84      -62.85     62.85 o 
  -4   4  25       53.23      -15.09     60.32 o 
  -3   4  25        1.75       -5.67    112.55 o 
  -2   4  25        8.87        5.52    100.58 o 
  -1   4  25       13.49        6.56     68.85 o 
   0   4  25       20.65      -60.48     60.48 o 
   1   4  25       20.55       51.60    184.17 o 
  -6   5  25       17.94       -4.62     78.17 o 
  -5   5  25       34.50      -82.27    137.26 o 
  -4   5  25       68.21      -66.20     66.20 o 
  -3   5  25        4.28      -19.53     67.18 o 
  -2   5  25        0.24      -14.41     86.98 o 
  -1   5  25       29.06      -66.91     69.65 o 
  -8   0  26      149.83      277.01    128.79 o 
  -6   0  26        2.45      -42.31     92.10 o 
  -4   0  26        9.72      126.39    102.39 o 
  -2   0  26      837.85     1035.30    244.76 o 
   0   0  26       62.80       31.56    107.37 o 
  -8   1  26      392.98      511.58    118.40 o 
  -7   1  26       20.94       47.20     72.20 o 
  -6   1  26       18.09       -2.35     71.62 o 
  -5   1  26        5.55      -11.80     75.52 o 
  -4   1  26        8.85      -48.41     70.00 o 
  -3   1  26      109.57      110.88     78.12 o 
  -2   1  26      148.81      197.81     85.28 o 
  -1   1  26        3.62        2.37     62.76 o 
   0   1  26      235.23      438.56    110.70 o 
  -7   2  26      173.78       62.27    126.04 o 
  -6   2  26      113.09      100.99     83.51 o 
  -5   2  26      122.20      -20.60    140.31 o 
  -4   2  26      575.70      576.00    119.41 o 
  -3   2  26        0.08      -90.28     90.28 o 
  -2   2  26        7.44       40.83     79.56 o 
  -1   2  26      290.06      342.46    100.85 o 
   0   2  26       21.09      -59.09    101.16 o 
  -7   3  26      221.06      292.88    228.71 o 
  -6   3  26        1.71      -76.06     76.06 o 
  -5   3  26       29.41       75.14     85.33 o 
  -4   3  26        4.59      -88.80     88.80 o 
  -3   3  26        8.69       10.74     70.46 o 
  -2   3  26       22.40       50.16     75.53 o 
  -1   3  26        1.60       34.25     74.40 o 
  -5   4  26        0.49     -133.75    133.75 o 
  -4   4  26        3.47      -71.07     71.07 o 
  -3   4  26       35.16      134.20     76.55 o 
  -3   0  27       16.89     -175.21    175.21 o 
                                                 
